# Supplementary material for: miRNA Regulons Associated with Synaptic Function
Source: PLoS One. 2012 Oct 8;7(10):e46189. doi: 10.1371/journal.pone.0046189 (PMC3468272; doi:10.1371/journal.pone.0046189)
Supplement: Table S1 — List of synaptic proteins analyzed. 242 and 304 pre- and post- synaptic proteins a) amassed from an extensive literature review and b) curated from GO synapse subcategories were analyzed for miRNA regulation, respectively. (XLSX) [file pone.0046189.s008.xlsx]

## Sheet: Sheet1
List of pre- and post- synaptic proteins
Each gene is linked to GeneCards v.3 human database
Cur:= curated from literature
GO:= curated from Gene Ontology
Cur, GO:= identified in both Curated list from literature and Gene Ontology
Pre-synaptic			Post-synaptic
ABL1	CUR		ACTB	CUR
ACTB	CUR		ACTG1	CUR
ACTG1	CUR		ACTG2	CUR
ACTG2	CUR		ACTN1	CUR
ACTN1	CUR		ACTN2	CUR
ACTN2	CUR		ACTN3	CUR
ACTN3	CUR		ACTN4	CUR
ACTN4	CUR		ACTR2	CUR
AGRN	CUR		ACTR3	CUR
AP1B1	CUR		ADD1	CUR
AP2A2	CUR		AGRN	CUR
AP2B1	CUR		AKAP5	CUR
APBA2	CUR		ANK2	CUR
APLP2	CUR		ANK3	CUR
ATP2B1	CUR		ARF3	CUR
ATP6V0A1	CUR		ARHGEF1	CUR
ATP6V0A2	CUR		BAIAP2	CUR
ATP6V0A4	CUR		BEGAIN	CUR
ATP6V0C	CUR		CACNA1E	CUR
ATP6V0D2	CUR		CACNA1F	CUR
ATP6V1A	CUR		CACNG2	CUR
ATP6V1B1	CUR		CADM1	CUR
ATP6V1B2	CUR		CADM2	CUR
ATP6V1C1	CUR		CADM3	CUR
ATP6V1C2	CUR		PICALM	CUR
ATP6V1D	CUR		CAMK2A	CUR
ATP6V1E1	CUR		CAMK2B	CUR
ATP6V1E2	CUR		CAMK2D	CUR
ATP6V1F	CUR		CAMK2G	CUR
ATP6V1G1	CUR		CAMP	CUR
ATP6V1G2	CUR		CAPRIN2	CUR
ATP6V1G3	CUR		CASK	CUR
ATP6V1H	CUR		CAV2	CUR
CACNA2D1	CUR		CBLN4	CUR
CAST	CUR		CDH2	CUR
CDH2	CUR		CDK5R2	CUR
CHL1	CUR		CFL1	CUR
CLCN3	CUR		CHL1	CUR
CLTA	CUR		CKB	CUR
CLTC	CUR		CLASP1	CUR
CNTNAP1	CUR		CNTN1	CUR
CPLX1	CUR		CNTN5	CUR
CPLX2	CUR		CNTNAP1	CUR
CTBP1	CUR		COL3A1	CUR
DCTN1	CUR		CSNK2A1	CUR
DNM1	CUR		CSNK2B	CUR
DYNLL1	CUR		CTBP1	CUR
DYNLL2	CUR		CTNNA1	CUR
EFNA1	CUR		CTNNB1	CUR
EFNA2	CUR		CTTN	CUR
EFNB1	CUR		DTNA	CUR
ELK1	CUR		DCTN1	CUR
ELK3	CUR		DKK2	CUR
FRAS1	CUR		DKK3	CUR
GABBR2	CUR		DLGAP4	CUR
GIT1	CUR		DNM1	CUR
GIT2	CUR		DSCAM	CUR
GRK5	CUR		DYNLL1	CUR
GRK6	CUR		DYNLL2	CUR
HSPA8	CUR		ENAH	CUR
INA	CUR		EPHA5	CUR
KIF1A	CUR		EPHB1	CUR
KIF1B	CUR		EPHB4	CUR
KIF5A	CUR		ERBB2IP	CUR
KIF5B	CUR		FRAS1	CUR
KIF5C	CUR		GDA	CUR
LIN7A	CUR		GIT1	CUR
LIN7B	CUR		GKAP1	CUR
LIN7C	CUR		GRB10	CUR
MAP1A	CUR		GRIP2	CUR
MAP1B	CUR		GRIPAP1	CUR
MAP6	CUR		GRM4	CUR
MYO5A	CUR		GUK1	CUR
MYO5B	CUR		HSPA12A	CUR
NRXN2	CUR		INSR	CUR
NRXN3	CUR		ITPR1	CUR
NSF	CUR		ITPR2	CUR
NTNG1	CUR		ITPR3	CUR
PCDH9	CUR		KALRN	CUR
PFN1	CUR		KCNMA1	CUR
PFN2	CUR		KCNQ2	CUR
PFN3	CUR		KIRREL3	CUR
PLCB4	CUR		LGI1	CUR
PPFIA1	CUR		LRRC4B	CUR
PPFIA2	CUR		LRRC4C	CUR
PPFIA3	CUR		LRRTM3	CUR
PPFIBP1	CUR		LRRTM4	CUR
PPFIBP2	CUR		LSAMP	CUR
PRKCZ	CUR		MAP1A	CUR
PTK2	CUR		MAP2	CUR
PTPRD	CUR		MAP6	CUR
PTPRF	CUR		MARCKS	CUR
PTPRS	CUR		MYO5A	CUR
PXN	CUR		MYO5B	CUR
RAB3D	CUR		MYO6	CUR
RAB5A	CUR		NCAM1	CUR
RAB5B	CUR		NCAM2	CUR
RAB5C	CUR		NCDN	CUR
RAB6C/WTH3DI	CUR		NEO1	CUR
RABGAP1	CUR		NFASC	CUR
RAC1	CUR		NLGN3	CUR
RALA	CUR		NTM	CUR
RIMS3	CUR		NYX	CUR
RIMS4	CUR		OPCML	CUR
RTN1	CUR		PCDH9	CUR
RTN4	CUR		PFN2	CUR
SCAMP1	CUR		PNOC	CUR
SCAMP2	CUR		PPP1CA	CUR
SCAMP3	CUR		PPP1CB	CUR
SDC2	CUR		PPP1CC	CUR
SEPT2	CUR		PPP2R4	CUR
SEPT7	CUR		PPP1R9A	CUR
SLC30A1	CUR		PPP3R1	CUR
SLC30A2	CUR		PRKCA	CUR
SNAP25	CUR		PRKCE	CUR
SNAP29	CUR		PRKCG	CUR
SNAP47	CUR		PRKCZ	CUR
SPTAN1	CUR		PTK2	CUR
STON1	CUR		PTPRD	CUR
STX12	CUR		RAP1A	CUR
STX16	CUR		RAP1B	CUR
STX17	CUR		RAP1GAP	CUR
STX1B	CUR		RAPGEF2	CUR
STX2	CUR		RAPGEF4	CUR
STX3	CUR		RELN	CUR
STX4	CUR		RPH3A	CUR
STX5	CUR		RTN1	CUR
STX6	CUR		RTN3	CUR
STX7	CUR		RTN4	CUR
STX8	CUR		RYR2	CUR
STXBP1	CUR		S100A1	CUR
STXBP2	CUR		SDC2	CUR
STXBP3	CUR		SEPT7	CUR
STXBP6	CUR		SERPINI1	CUR
SYNCRIP	CUR		SLITRK1	CUR
SYNJ1	CUR		SPTAN1	CUR
SYNJ2	CUR		SPTBN1	CUR
THY1	CUR		SSX2IP	CUR
TPM3	CUR		SULF1	CUR
TRIO	CUR		SYNGAP1	CUR
UNC13B	CUR		TPM3	CUR
VAMP3	CUR		TRAF3	CUR
VAMP4	CUR		TRIB3	CUR
VAPA	CUR		VCL	CUR
VAT1	CUR		WIF1	CUR
AMPH	CUR,GO		CDK5R1	CUR,GO
APBA1	CUR,GO		CHRNA4	CUR,GO
ATP6V0D1	CUR,GO		CHRNB2	CUR,GO
BSN	CUR,GO		CLSTN1	CUR,GO
CASK	CUR,GO		CLSTN2	CUR,GO
DMXL2	CUR,GO		CLSTN3	CUR,GO
ERC2	CUR,GO		CRIPT	CUR,GO
NRXN1	CUR,GO		CTNND2	CUR,GO
PCLO	CUR,GO		DLG1	CUR,GO
PICALM	CUR,GO		DLG4	CUR,GO
RAB3A	CUR,GO		DLGAP1	CUR,GO
RAB3B	CUR,GO		DLGAP2	CUR,GO
RAB3C	CUR,GO		DLGAP3	CUR,GO
RABAC1	CUR,GO		EPHA4	CUR,GO
RIMS1	CUR,GO		ERBB2	CUR,GO
RIMS2	CUR,GO		GABBR2	CUR,GO
RPH3A	CUR,GO		GLRA2	CUR,GO
SCAMP5	CUR,GO		GPHN	CUR,GO
SEPT5	CUR,GO		GRASP	CUR,GO
SEPT11	CUR, GO		GRIA1	CUR,GO
SLC17A7	CUR,GO		GRIA2	CUR,GO
SLC18A2	CUR,GO		GRIA3	CUR,GO
SLC18A3	CUR,GO		GRIA4	CUR,GO
SLC30A3	CUR,GO		GRIK1	CUR,GO
SLC32A1	CUR,GO		GRIK3	CUR,GO
SLC6A17	CUR,GO		GRIK5	CUR,GO
SNAP91	CUR,GO		GRIN1	CUR,GO
SNAPIN	CUR,GO		GRIN2A	CUR,GO
STX1A	CUR,GO		GRIN2B	CUR,GO
STXBP5	CUR,GO		GRIP1	CUR,GO
SV2A	CUR,GO		GRM1	CUR,GO
SV2B	CUR,GO		GRM3	CUR,GO
SV2C	CUR,GO		GRM5	CUR,GO
SVOP	CUR,GO		GRM7	CUR,GO
SYN1	CUR,GO		HOMER1	CUR,GO
SYN2	CUR,GO		HOMER2	CUR,GO
SYN3	CUR,GO		HOMER3	CUR,GO
SYNGR1	CUR,GO		LIN7A	CUR,GO
SYNGR3	CUR,GO		LIN7B	CUR,GO
SYNPR	CUR,GO		LIN7C	CUR,GO
SYP	CUR,GO		LRRC7	CUR,GO
SYT1	CUR,GO		LRRTM2	CUR,GO
SYT2	CUR,GO		MAP1B	CUR,GO
SYT3	CUR,GO		MYLK2	CUR,GO
SYT4	CUR,GO		NLGN1	CUR,GO
SYT5	CUR,GO		NLGN2	CUR,GO
TMEM163	CUR,GO		NLGN4X	CUR,GO
UNC13A	CUR,GO		NLGN4Y	CUR,GO
UNC13C	CUR,GO		PDLIM5	CUR,GO
VAMP1	CUR,GO		PICK1	CUR,GO
VAMP2	CUR,GO		PLCB4	CUR,GO
VTI1A	CUR,GO		RAPSN	CUR,GO
ACHE	GO		SHANK1	CUR,GO
CADM1	GO		SHANK2	CUR,GO
CAMK2A	GO		SHANK3	CUR,GO
CTTNBP2	GO		ACHE	GO
DENND1A	GO		ADAM10	GO
DNAJC5	GO		ARC	GO
DOC2A	GO		ARHGAP32	GO
DOC2B	GO		AXIN1	GO
ERC1	GO		AXIN2	GO
FBXO45	GO		CABP1	GO
GABBR1	GO		CACNA1C	GO
GABRA2	GO		CACNG5	GO
GABRA6	GO		CAMK2N1	GO
GAD2	GO		CHRM1	GO
GRIK1	GO		CHRM2	GO
GRIK2	GO		CHRM3	GO
GRIK4	GO		CHRM4	GO
GRM1	GO		CHRM5	GO
GRM2	GO		CHRNA1	GO
GRM3	GO		CHRNA10	GO
GRM7	GO		CHRNA2	GO
GRM8	GO		CHRNA3	GO
HTR3A	GO		CHRNA5	GO
HTR3B	GO		CHRNA6	GO
HTR3C	GO		CHRNA7	GO
HTR3E	GO		CHRNA9	GO
KCTD12	GO		CHRNB1	GO
KCTD16	GO		CHRNB3	GO
KCTD8	GO		CHRNB4	GO
L1CAM	GO		CHRND	GO
LGI3	GO		CHRNE	GO
LRFN3	GO		CHRNG	GO
LRRK2	GO		CNIH2	GO
MME	GO		CNKSR2	GO
MYLK2	GO		CPEB1	GO
NCOA2	GO		DBNL	GO
NPTN	GO		DLG2	GO
NPY1R	GO		DLG3	GO
SCRIB	GO		DNM2	GO
SEPT3	GO		EPHA7	GO
SEPT6	GO		GABBR1	GO
SLC17A6	GO		GABRA1	GO
SLC17A8	GO		GABRA2	GO
SYPL1	GO		GABRA3	GO
SYT10	GO		GABRA4	GO
SYT9	GO		GABRA5	GO
SYTL4	GO		GABRA6	GO
ZNRF1	GO		GABRB1	GO
ZNRF2	GO		GABRB2	GO
			GABRB3	GO
			GABRD	GO
			GABRE	GO
			GABRG1	GO
			GABRG2	GO
			GABRG3	GO
			GABRP	GO
			GABRQ	GO
			GABRR1	GO
			GABRR2	GO
			GABRR3	GO
			GLRA1	GO
			GLRA3	GO
			GLRA4	GO
			GLRB	GO
			GOPC	GO
			GRID1	GO
			GRID2	GO
			GRIK2	GO
			GRIK4	GO
			GRIN2C	GO
			GRIN2D	GO
			GRIN3A	GO
			GRIN3B	GO
			HTR3A	GO
			HTR3B	GO
			HTR3C	GO
			HTR3E	GO
			KCND2	GO
			KCTD12	GO
			KCTD16	GO
			KCTD8	GO
			KLHL17	GO
			LPHN1	GO
			LRFN1	GO
			LRFN2	GO
			LRFN5	GO
			MAGI2	GO
			MTMR2	GO
			NCOA2	GO
			NR3C1	GO
			PCDH8	GO
			PRR7	GO
			PSD3	GO
			SCRIB	GO
			SEMA4C	GO
			SEMA4F	GO
			SHC4	GO
			SNAP91	GO
			SNTA1	GO
			SPOCK1	GO
			SSPN	GO
			STRN	GO
			SYNE1	GO
			SYNPO	GO
			TANC1	GO
			TRPV1	GO
			UTRN	GO
			YWHAZ	GO
			ZACN	GO
