# Supplementary material for: miRNA Regulons Associated with Synaptic Function
Source: PLoS One. 2012 Oct 8;7(10):e46189. doi: 10.1371/journal.pone.0046189 (PMC3468272; doi:10.1371/journal.pone.0046189)
Supplement: Table S2 — Analysis of presynaptic proteins. ClueGo analysis of GO terms enriched among presynaptic proteins. A two-sided hypergeometric test yielded the enrichment for GO terms. Benjamini-Hochberg correction for multiple testing controlled the P-values. (XLSX) [file pone.0046189.s009.xlsx]

## Sheet: Sheet1
Presynaptic proteins GO analysed
Gene Ontology ID	GO Term	Ontology Source	GO levels	GO Groups	% Associated genes	Nr. Genes	Term P-Value	Term P-Value Corrected with Bonferroni	Group P-Value	Group P-value corrected with Bonferroni	Associated genes found
50804	regulation of synaptic transmission	GO_BiologicalProcess_20.07.2012	[4, 5, 6, 7]	Group3	13.6612	25	3.2 E-16	2.0 E-14	1.0 E-16	6.0 E-16	[ACHE, CAMK2A, CPLX2, GABBR1, GRIK1, GRIK2, GRM1, GRM3, GRM8, MAP1B, MYLK2, NPTN, NRXN1, PFN2, PPFIA3, PRKCZ, RAB3A, RIMS1, SLC30A1, STX1A, STXBP1, SYNGR1, SYP, UNC13A, UNC13B]
31175	neuron projection development	GO_BiologicalProcess_20.07.2012	[5, 6, 8, 9]	Group2	6.0698	40	6.6 E-13	4.1 E-11	6.5 E-11	3.9 E-10	[ABL1, ACHE, ACTB, ACTG1, AGRN, AP2A2, AP2B1, CDH2, CHL1, CLTA, CLTC, CNTNAP1, EFNA1, EFNA2, EFNB1, KIF5C, L1CAM, LRRK2, MAP1B, NPTN, NRXN1, NRXN3, NTNG1, PICALM, PTK2, PTPRD, PTPRF, RAB3A, RAC1, RTN4, SDC2, SEPT2, SNAP25, SNAP91, SPTAN1, STX3, STXBP1, THY1, TRIO, VAPA]
17157	regulation of exocytosis	GO_BiologicalProcess_20.07.2012	[4, 5, 6, 7]	Group1	29.8701	23	3.7 E-23	2.3 E-21	9.5 E-21	5.7 E-20	[DOC2A, DOC2B, LGI3, NSF, PFN2, RAB3A, RAB3B, RAB3C, RAB3D, RAB5A, RALA, SCAMP5, SEPT5, STX1A, STX1B, STXBP1, STXBP2, STXBP3, STXBP5, SYT1, SYT9, SYTL4, VAMP2]
15682	ferric iron transport	GO_BiologicalProcess_20.07.2012	[8, 9]	Group4	66.6667	20	2.5 E-29	1.6 E-27	1.8 E-9	1.0 E-8	[ATP6V0A1, ATP6V0A2, ATP6V0A4, ATP6V0C, ATP6V0D1, ATP6V0D2, ATP6V1A, ATP6V1B1, ATP6V1B2, ATP6V1C1, ATP6V1C2, ATP6V1D, ATP6V1E1, ATP6V1E2, ATP6V1F, ATP6V1G1, ATP6V1G2, ATP6V1G3, ATP6V1H, CLTC]
7269	neurotransmitter secretion	GO_BiologicalProcess_20.07.2012	[3, 4, 5, 6, 7]	Group0	39.7849	37	3.2 E-42	2.0 E-40	1.0 E-46	6.5 E-46	[AP2B1, CAMK2A, CPLX1, CPLX2, DNAJC5, DOC2A, DOC2B, GAD2, GRM8, HSPA8, PCLO, PFN2, PPFIA3, RAB3A, RIMS1, SEPT5, SLC17A7, SLC18A2, SLC18A3, SLC30A1, SLC32A1, SNAP25, SNAPIN, STX1A, STX4, STXBP1, SYN1, SYN2, SYN3, SYNJ1, SYT1, SYT2, SYT4, UNC13A, UNC13B, VAMP1, VAMP2]
7194	negative regulation of adenylate cyclase activity	GO_BiologicalProcess_20.07.2012	[6, 7, 8, 9, 10, 11, 12, 13, 14]	Group5	28.5714	6	8.3 E-7	5.1 E-5	2.4 E-2	1.4 E-1	[GABBR1, GABBR2, GRM2, GRM3, GRM7, GRM8]
1900543	negative regulation of purine nucleotide metabolic process	GO_BiologicalProcess_20.07.2012	[6, 7, 8, 9, 10]	Group5	21.4286	6	5.2 E-6	3.2 E-4	2.4 E-2	1.4 E-1	[GABBR1, GABBR2, GRM2, GRM3, GRM7, GRM8]
1900372	negative regulation of purine nucleotide biosynthetic process	GO_BiologicalProcess_20.07.2012	[6, 7, 8, 9, 10, 11]	Group5	21.4286	6	5.2 E-6	3.2 E-4	2.4 E-2	1.4 E-1	[GABBR1, GABBR2, GRM2, GRM3, GRM7, GRM8]
1900371	regulation of purine nucleotide biosynthetic process	GO_BiologicalProcess_20.07.2012	[6, 7, 8, 9, 10]	Group5	6.52174	6	4.1 E-3	2.5 E-1	2.4 E-2	1.4 E-1	[GABBR1, GABBR2, GRM2, GRM3, GRM7, GRM8]
90276	regulation of peptide hormone secretion	GO_BiologicalProcess_20.07.2012	[4, 5, 6, 7, 8]	Group1	6.38298	9	5.5 E-4	3.4 E-2	9.5 E-21	5.7 E-20	[DOC2B, GABBR1, SNAP25, STX1A, STXBP1, SYT5, SYT9, SYTL4, VAMP2]
55072	iron ion homeostasis	GO_BiologicalProcess_20.07.2012	[7]	Group4	22.8916	19	6.6 E-17	4.0 E-15	1.8 E-9	1.0 E-8	[ATP6V0A1, ATP6V0A2, ATP6V0A4, ATP6V0C, ATP6V0D1, ATP6V0D2, ATP6V1A, ATP6V1B1, ATP6V1B2, ATP6V1C1, ATP6V1C2, ATP6V1D, ATP6V1E1, ATP6V1E2, ATP6V1F, ATP6V1G1, ATP6V1G2, ATP6V1G3, ATP6V1H]
55065	metal ion homeostasis	GO_BiologicalProcess_20.07.2012	[7]	Group4	7.46269	25	2.9 E-10	1.8 E-8	1.8 E-9	1.0 E-8	[ATP6V0A1, ATP6V0A2, ATP6V0A4, ATP6V0C, ATP6V0D1, ATP6V0D2, ATP6V1A, ATP6V1B1, ATP6V1B2, ATP6V1C1, ATP6V1C2, ATP6V1D, ATP6V1E1, ATP6V1E2, ATP6V1F, ATP6V1G1, ATP6V1G2, ATP6V1G3, ATP6V1H, GRIK2, NPTN, NPY1R, SLC30A1, SV2A, THY1]
50796	regulation of insulin secretion	GO_BiologicalProcess_20.07.2012	[5, 6, 7, 8, 9]	Group1	6.06061	8	1.5 E-3	9.6 E-2	9.5 E-21	5.7 E-20	[DOC2B, SNAP25, STX1A, STXBP1, SYT5, SYT9, SYTL4, VAMP2]
50770	regulation of axonogenesis	GO_BiologicalProcess_20.07.2012	[5, 6, 7, 8, 9, 10, 11, 12]	Group2	7.2165	7	1.1 E-3	6.9 E-2	6.5 E-11	3.9 E-10	[ACHE, CDH2, EFNA1, MAP1B, PTK2, RTN4, THY1]
50769	positive regulation of neurogenesis	GO_BiologicalProcess_20.07.2012	[5, 6, 7, 8]	Group2	5.21739	6	1.2 E-2	7.4 E-1	6.5 E-11	3.9 E-10	[MAP1B, NPTN, PTPRD, PTPRF, RTN4, SYNJ1]
48813	dendrite morphogenesis	GO_BiologicalProcess_20.07.2012	[4, 6, 7, 8, 9, 10, 11]	Group2	10.2941	7	1.2 E-4	7.8 E-3	6.5 E-11	3.9 E-10	[ACHE, EFNA1, LRRK2, PICALM, PTPRD, PTPRF, SDC2]
48812	neuron projection morphogenesis	GO_BiologicalProcess_20.07.2012	[6, 7, 9, 10]	Group2	6.42857	36	2.0 E-12	1.2 E-10	6.5 E-11	3.9 E-10	[ABL1, ACHE, ACTB, ACTG1, AGRN, AP2A2, AP2B1, CDH2, CHL1, CLTA, CLTC, CNTNAP1, EFNA1, EFNA2, EFNB1, KIF5C, L1CAM, LRRK2, MAP1B, NRXN1, NRXN3, NTNG1, PICALM, PTK2, PTPRD, PTPRF, RAB3A, RAC1, RTN4, SDC2, SNAP25, SNAP91, SPTAN1, STXBP1, THY1, TRIO]
48667	cell morphogenesis involved in neuron differentiation	GO_BiologicalProcess_20.07.2012	[5, 6, 7, 8, 9]	Group2	6.48649	36	1.6 E-12	9.9 E-11	6.5 E-11	3.9 E-10	[ABL1, ACHE, ACTB, ACTG1, AGRN, AP2A2, AP2B1, CDH2, CHL1, CLTA, CLTC, CNTNAP1, EFNA1, EFNA2, EFNB1, KIF5C, L1CAM, LRRK2, MAP1B, NRXN1, NRXN3, NTNG1, PICALM, PTK2, PTPRD, PTPRF, RAB3A, RAC1, RTN4, SDC2, SNAP25, SNAP91, SPTAN1, STXBP1, THY1, TRIO]
48666	neuron development	GO_BiologicalProcess_20.07.2012	[4, 5, 7, 8]	Group2	5.40897	41	1.3 E-11	8.2 E-10	6.5 E-11	3.9 E-10	[ABL1, ACHE, ACTB, ACTG1, AGRN, AP2A2, AP2B1, CDH2, CHL1, CLTA, CLTC, CNTNAP1, DYNLL2, EFNA1, EFNA2, EFNB1, KIF5C, L1CAM, LRRK2, MAP1B, NPTN, NRXN1, NRXN3, NTNG1, PICALM, PTK2, PTPRD, PTPRF, RAB3A, RAC1, RTN4, SDC2, SEPT2, SNAP25, SNAP91, SPTAN1, STX3, STXBP1, THY1, TRIO, VAPA]
48488	synaptic vesicle endocytosis	GO_BiologicalProcess_20.07.2012	[5, 6, 7]	Group0	47.3684	9	6.2 E-12	3.8 E-10	1.0 E-46	6.5 E-46	[AMPH, AP2B1, DENND1A, RAB3A, SNAPIN, STXBP1, SYNJ1, SYP, UNC13A]
48172	regulation of short-term neuronal synaptic plasticity	GO_BiologicalProcess_20.07.2012	[5, 7, 8, 9, 10]	Group3	87.5	7	2.4 E-12	1.4 E-10	1.0 E-16	6.0 E-16	[GRIK1, GRIK2, PPFIA3, SYNGR1, SYP, UNC13A, UNC13B]
48168	regulation of neuronal synaptic plasticity	GO_BiologicalProcess_20.07.2012	[4, 6, 7, 8, 9]	Group3	25.5814	11	7.0 E-11	4.4 E-9	1.0 E-16	6.0 E-16	[CAMK2A, GRIK1, GRIK2, MYLK2, NPTN, PPFIA3, RIMS1, SYNGR1, SYP, UNC13A, UNC13B]
48167	regulation of synaptic plasticity	GO_BiologicalProcess_20.07.2012	[3, 5, 6, 7, 8]	Group3	17.0455	15	1.2 E-11	7.9 E-10	1.0 E-16	6.0 E-16	[CAMK2A, CPLX2, GRIK1, GRIK2, MAP1B, MYLK2, NPTN, PPFIA3, PRKCZ, RIMS1, STXBP1, SYNGR1, SYP, UNC13A, UNC13B]
48041	focal adhesion assembly	GO_BiologicalProcess_20.07.2012	[5, 6, 7]	None	14.6341	6	5.2 E-5	3.2 E-3	N/A	N/A	[ACTN1, ACTN2, ACTN3, PTK2, PXN, THY1]
46928	regulation of neurotransmitter secretion	GO_BiologicalProcess_20.07.2012	[4, 5, 6, 7, 8]	Group3	24.1379	7	3.5 E-7	2.1 E-5	1.0 E-16	6.0 E-16	[CAMK2A, GRM8, PFN2, RAB3A, SLC30A1, STX1A, STXBP1]
46883	regulation of hormone secretion	GO_BiologicalProcess_20.07.2012	[3, 4, 5, 6, 7]	Group1	5.78035	10	6.0 E-4	3.7 E-2	9.5 E-21	5.7 E-20	[DOC2B, GABBR1, NPY1R, SNAP25, STX1A, STXBP1, SYT5, SYT9, SYTL4, VAMP2]
46058	cAMP metabolic process	GO_BiologicalProcess_20.07.2012	[6, 7, 8, 9, 10]	Group5	5.60748	6	8.6 E-3	5.3 E-1	2.4 E-2	1.4 E-1	[GABBR1, GABBR2, GRM2, GRM3, GRM7, GRM8]
45980	negative regulation of nucleotide metabolic process	GO_BiologicalProcess_20.07.2012	[5, 6, 7, 8, 9]	Group5	20	6	8.0 E-6	5.0 E-4	2.4 E-2	1.4 E-1	[GABBR1, GABBR2, GRM2, GRM3, GRM7, GRM8]
45921	positive regulation of exocytosis	GO_BiologicalProcess_20.07.2012	[3, 4, 5, 6, 7, 8]	Group1	18.75	6	1.2 E-5	7.4 E-4	9.5 E-21	5.7 E-20	[DOC2B, RAB5A, SCAMP5, STX1A, STXBP5, SYTL4]
45761	regulation of adenylate cyclase activity	GO_BiologicalProcess_20.07.2012	[5, 6, 8, 9, 10, 11, 12, 13]	Group5	11.3208	6	2.2 E-4	1.4 E-2	2.4 E-2	1.4 E-1	[GABBR1, GABBR2, GRM2, GRM3, GRM7, GRM8]
42058	regulation of epidermal growth factor receptor signaling pathway	GO_BiologicalProcess_20.07.2012	[4, 5, 6, 8, 9, 10]	None	9.23077	6	6.9 E-4	4.3 E-2	N/A	N/A	[AP2A2, AP2B1, APLP2, CLTA, CLTC, PTPRF]
35249	synaptic transmission, glutamatergic	GO_BiologicalProcess_20.07.2012	[5, 6, 7]	Group3	16	8	1.4 E-6	8.9 E-5	1.0 E-16	6.0 E-16	[GRIK1, GRIK2, GRM1, GRM8, NRXN1, SLC17A7, UNC13A, UNC13B]
33572	transferrin transport	GO_BiologicalProcess_20.07.2012	[4, 5, 6, 9, 10]	Group4	66.6667	20	2.5 E-29	1.6 E-27	1.8 E-9	1.0 E-8	[ATP6V0A1, ATP6V0A2, ATP6V0A4, ATP6V0C, ATP6V0D1, ATP6V0D2, ATP6V1A, ATP6V1B1, ATP6V1B2, ATP6V1C1, ATP6V1C2, ATP6V1D, ATP6V1E1, ATP6V1E2, ATP6V1F, ATP6V1G1, ATP6V1G2, ATP6V1G3, ATP6V1H, CLTC]
32869	cellular response to insulin stimulus	GO_BiologicalProcess_20.07.2012	[6, 7]	Group4	10.0962	21	3.2 E-11	2.0 E-9	1.8 E-9	1.0 E-8	[ATP6V0A1, ATP6V0A2, ATP6V0A4, ATP6V0C, ATP6V0D1, ATP6V0D2, ATP6V1A, ATP6V1B1, ATP6V1B2, ATP6V1C1, ATP6V1C2, ATP6V1D, ATP6V1E1, ATP6V1E2, ATP6V1F, ATP6V1G1, ATP6V1G2, ATP6V1G3, ATP6V1H, PRKCZ, PTPRF]
30818	negative regulation of cAMP biosynthetic process	GO_BiologicalProcess_20.07.2012	[7, 8, 9, 10, 11, 12, 13]	Group5	23.0769	6	3.3 E-6	2.0 E-4	2.4 E-2	1.4 E-1	[GABBR1, GABBR2, GRM2, GRM3, GRM7, GRM8]
30817	regulation of cAMP biosynthetic process	GO_BiologicalProcess_20.07.2012	[7, 8, 9, 10, 11, 12]	Group5	7.31707	6	2.3 E-3	1.4 E-1	2.4 E-2	1.4 E-1	[GABBR1, GABBR2, GRM2, GRM3, GRM7, GRM8]
30815	negative regulation of cAMP metabolic process	GO_BiologicalProcess_20.07.2012	[7, 8, 9, 10, 11, 12]	Group5	23.0769	6	3.3 E-6	2.0 E-4	2.4 E-2	1.4 E-1	[GABBR1, GABBR2, GRM2, GRM3, GRM7, GRM8]
30814	regulation of cAMP metabolic process	GO_BiologicalProcess_20.07.2012	[7, 8, 9, 10, 11]	Group5	7.14286	6	2.6 E-3	1.6 E-1	2.4 E-2	1.4 E-1	[GABBR1, GABBR2, GRM2, GRM3, GRM7, GRM8]
30809	negative regulation of nucleotide biosynthetic process	GO_BiologicalProcess_20.07.2012	[5, 6, 7, 8, 9, 10]	Group5	21.4286	6	5.2 E-6	3.2 E-4	2.4 E-2	1.4 E-1	[GABBR1, GABBR2, GRM2, GRM3, GRM7, GRM8]
30808	regulation of nucleotide biosynthetic process	GO_BiologicalProcess_20.07.2012	[5, 6, 7, 8, 9]	Group5	6.52174	6	4.1 E-3	2.5 E-1	2.4 E-2	1.4 E-1	[GABBR1, GABBR2, GRM2, GRM3, GRM7, GRM8]
30803	negative regulation of cyclic nucleotide biosynthetic process	GO_BiologicalProcess_20.07.2012	[6, 7, 8, 9, 10, 11, 12]	Group5	22.2222	6	4.2 E-6	2.6 E-4	2.4 E-2	1.4 E-1	[GABBR1, GABBR2, GRM2, GRM3, GRM7, GRM8]
30802	regulation of cyclic nucleotide biosynthetic process	GO_BiologicalProcess_20.07.2012	[6, 7, 8, 9, 10, 11]	Group5	6.59341	6	3.9 E-3	2.4 E-1	2.4 E-2	1.4 E-1	[GABBR1, GABBR2, GRM2, GRM3, GRM7, GRM8]
30800	negative regulation of cyclic nucleotide metabolic process	GO_BiologicalProcess_20.07.2012	[6, 7, 8, 9, 10, 11]	Group5	22.2222	6	4.2 E-6	2.6 E-4	2.4 E-2	1.4 E-1	[GABBR1, GABBR2, GRM2, GRM3, GRM7, GRM8]
30799	regulation of cyclic nucleotide metabolic process	GO_BiologicalProcess_20.07.2012	[6, 7, 8, 9, 10]	Group5	6.18557	6	5.3 E-3	3.3 E-1	2.4 E-2	1.4 E-1	[GABBR1, GABBR2, GRM2, GRM3, GRM7, GRM8]
30073	insulin secretion	GO_BiologicalProcess_20.07.2012	[5, 6, 7, 8]	Group1	7.69231	12	1.0 E-5	6.6 E-4	9.5 E-21	5.7 E-20	[CPLX1, DOC2B, MYO5A, RIMS2, SLC18A2, SNAP25, STX1A, STXBP1, SYT5, SYT9, SYTL4, VAMP2]
30072	peptide hormone secretion	GO_BiologicalProcess_20.07.2012	[4, 5, 6, 7]	Group1	7.38636	13	7.1 E-6	4.4 E-4	9.5 E-21	5.7 E-20	[CPLX1, DOC2B, GABBR1, MYO5A, RIMS2, SLC18A2, SNAP25, STX1A, STXBP1, SYT5, SYT9, SYTL4, VAMP2]
30003	cellular cation homeostasis	GO_BiologicalProcess_20.07.2012	[5, 7]	Group4	8.30946	29	6.9 E-13	4.2 E-11	1.8 E-9	1.0 E-8	[APLP2, ATP6V0A1, ATP6V0A2, ATP6V0A4, ATP6V0C, ATP6V0D1, ATP6V0D2, ATP6V1A, ATP6V1B1, ATP6V1B2, ATP6V1C1, ATP6V1C2, ATP6V1D, ATP6V1E1, ATP6V1E2, ATP6V1F, ATP6V1G1, ATP6V1G2, ATP6V1G3, ATP6V1H, CLCN3, GRIK2, NPTN, NPY1R, SLC30A1, SLC30A2, SLC30A3, SV2A, THY1]
17158	regulation of calcium ion-dependent exocytosis	GO_BiologicalProcess_20.07.2012	[5, 6, 7, 8]	Group1	25	6	1.9 E-6	1.2 E-4	9.5 E-21	5.7 E-20	[DOC2A, DOC2B, SCAMP5, STXBP3, SYT1, SYT9]
17156	calcium ion-dependent exocytosis	GO_BiologicalProcess_20.07.2012	[4, 5, 6, 7]	Group1	26.5306	13	7.5 E-13	4.6 E-11	9.5 E-21	5.7 E-20	[DOC2A, DOC2B, RIMS1, RIMS2, RIMS3, SCAMP5, STX1A, STX2, STXBP3, SYT1, SYT9, VAMP2, VAMP3]
16358	dendrite development	GO_BiologicalProcess_20.07.2012	[3, 6, 7, 9, 10]	Group2	7.33945	8	4.4 E-4	2.7 E-2	6.5 E-11	3.9 E-10	[ACHE, EFNA1, LRRK2, MAP1B, PICALM, PTPRD, PTPRF, SDC2]
16079	synaptic vesicle exocytosis	GO_BiologicalProcess_20.07.2012	[4, 5, 6, 7, 8]	Group0	54.5455	18	3.5 E-24	2.2 E-22	1.0 E-46	6.5 E-46	[CPLX1, CPLX2, DOC2A, PCLO, PFN2, RAB3A, RIMS1, SEPT5, SNAP25, SNAPIN, STX1A, STX4, STXBP1, SYNJ1, SYT1, UNC13A, UNC13B, VAMP2]
15992	proton transport	GO_BiologicalProcess_20.07.2012	[4, 5, 6, 7]	Group4	27.2727	18	1.4 E-17	9.0 E-16	1.8 E-9	1.0 E-8	[ACTN4, ATP6V0A1, ATP6V0A2, ATP6V0A4, ATP6V0C, ATP6V0D1, ATP6V0D2, ATP6V1A, ATP6V1B1, ATP6V1B2, ATP6V1C1, ATP6V1C2, ATP6V1D, ATP6V1E1, ATP6V1E2, ATP6V1F, ATP6V1G2, ATP6V1H]
15991	ATP hydrolysis coupled proton transport	GO_BiologicalProcess_20.07.2012	[5, 6, 7, 8, 9]	Group4	50	15	1.4 E-19	9.0 E-18	1.8 E-9	1.0 E-8	[ATP6V0A1, ATP6V0A2, ATP6V0A4, ATP6V0C, ATP6V0D1, ATP6V0D2, ATP6V1A, ATP6V1B1, ATP6V1B2, ATP6V1C1, ATP6V1C2, ATP6V1E1, ATP6V1E2, ATP6V1F, ATP6V1H]
15988	energy coupled proton transport, against electrochemical gradient	GO_BiologicalProcess_20.07.2012	[4, 5, 6, 7, 8]	Group4	50	15	1.4 E-19	9.0 E-18	1.8 E-9	1.0 E-8	[ATP6V0A1, ATP6V0A2, ATP6V0A4, ATP6V0C, ATP6V0D1, ATP6V0D2, ATP6V1A, ATP6V1B1, ATP6V1B2, ATP6V1C1, ATP6V1C2, ATP6V1E1, ATP6V1E2, ATP6V1F, ATP6V1H]
10975	regulation of neuron projection development	GO_BiologicalProcess_20.07.2012	[4, 5, 6, 7, 8, 9, 10]	Group2	5.78947	11	3.2 E-4	1.9 E-2	6.5 E-11	3.9 E-10	[ACHE, CDH2, EFNA1, LRRK2, MAP1B, NPTN, PTK2, PTPRD, PTPRF, RTN4, THY1]
10769	regulation of cell morphogenesis involved in differentiation	GO_BiologicalProcess_20.07.2012	[4, 5, 6, 7]	Group2	5.81395	10	5.7 E-4	3.5 E-2	6.5 E-11	3.9 E-10	[ACHE, CDH2, EFNA1, LRRK2, MAP1B, PTK2, PTPRD, PTPRF, RTN4, THY1]
9190	cyclic nucleotide biosynthetic process	GO_BiologicalProcess_20.07.2012	[7, 8, 9, 10]	Group5	5.35714	6	1.0 E-2	6.5 E-1	2.4 E-2	1.4 E-1	[GABBR1, GABBR2, GRM2, GRM3, GRM7, GRM8]
8286	insulin receptor signaling pathway	GO_BiologicalProcess_20.07.2012	[6, 7, 8]	Group4	12.7273	21	3.5 E-13	2.2 E-11	1.8 E-9	1.0 E-8	[ATP6V0A1, ATP6V0A2, ATP6V0A4, ATP6V0C, ATP6V0D1, ATP6V0D2, ATP6V1A, ATP6V1B1, ATP6V1B2, ATP6V1C1, ATP6V1C2, ATP6V1D, ATP6V1E1, ATP6V1E2, ATP6V1F, ATP6V1G1, ATP6V1G2, ATP6V1G3, ATP6V1H, PRKCZ, PTPRF]
8277	regulation of G-protein coupled receptor protein signaling pathway	GO_BiologicalProcess_20.07.2012	[4, 5, 6, 7]	None	5.94059	6	6.5 E-3	4.0 E-1	N/A	N/A	[GIT1, GIT2, GRK5, GRK6, LRRK2, SYP]
7411	axon guidance,vertical	GO_BiologicalProcess_20.07.2012	[4, 5, 7, 8, 9, 10, 11, 12]	Group2	5.71429	20	1.4 E-6	9.0 E-5	6.5 E-11	3.9 E-10	[ABL1, ACTB, ACTG1, AGRN, AP2A2, AP2B1, CHL1, CLTA, CLTC, CNTNAP1, EFNA2, EFNB1, KIF5C, L1CAM, NRXN1, NRXN3, PTK2, RAC1, SPTAN1, TRIO]
7409	axonogenesis	GO_BiologicalProcess_20.07.2012	[6, 7, 8, 9, 10, 11]	Group2	6.29921	32	6.7 E-11	4.2 E-9	6.5 E-11	3.9 E-10	[ABL1, ACHE, ACTB, ACTG1, AGRN, AP2A2, AP2B1, CDH2, CHL1, CLTA, CLTC, CNTNAP1, EFNA1, EFNA2, EFNB1, KIF5C, L1CAM, MAP1B, NRXN1, NRXN3, NTNG1, PICALM, PTK2, RAB3A, RAC1, RTN4, SNAP25, SNAP91, SPTAN1, STXBP1, THY1, TRIO]
7169	transmembrane receptor protein tyrosine kinase signaling pathway	GO_BiologicalProcess_20.07.2012	[5, 6, 7]	Group4	5.87276	36	2.8 E-11	1.7 E-9	1.8 E-9	1.0 E-8	[AP2A2, AP2B1, APLP2, ATP6V0A1, ATP6V0A2, ATP6V0A4, ATP6V0C, ATP6V0D1, ATP6V0D2, ATP6V1A, ATP6V1B1, ATP6V1B2, ATP6V1C1, ATP6V1C2, ATP6V1D, ATP6V1E1, ATP6V1E2, ATP6V1F, ATP6V1G1, ATP6V1G2, ATP6V1G3, ATP6V1H, CLTA, CLTC, EFNA1, EFNA2, ELK1, NPTN, PRKCZ, PTK2, PTPRF, PXN, RAC1, RALA, RTN4, TRIO]
6904	vesicle docking involved in exocytosis	GO_BiologicalProcess_20.07.2012	[4, 5, 6, 7]	Group0	37.037	10	8.1 E-12	5.0 E-10	1.0 E-46	6.5 E-46	[CPLX2, SNAP25, STX1A, STX4, STXBP1, STXBP2, STXBP3, UNC13A, UNC13B, VAMP3]
6879	cellular iron ion homeostasis	GO_BiologicalProcess_20.07.2012	[7, 8, 9]	Group4	28.3582	19	7.8 E-19	4.8 E-17	1.8 E-9	1.0 E-8	[ATP6V0A1, ATP6V0A2, ATP6V0A4, ATP6V0C, ATP6V0D1, ATP6V0D2, ATP6V1A, ATP6V1B1, ATP6V1B2, ATP6V1C1, ATP6V1C2, ATP6V1D, ATP6V1E1, ATP6V1E2, ATP6V1F, ATP6V1G1, ATP6V1G2, ATP6V1G3, ATP6V1H]
6875	cellular metal ion homeostasis	GO_BiologicalProcess_20.07.2012	[6, 8]	Group4	8.03859	25	6.1 E-11	3.7 E-9	1.8 E-9	1.0 E-8	[ATP6V0A1, ATP6V0A2, ATP6V0A4, ATP6V0C, ATP6V0D1, ATP6V0D2, ATP6V1A, ATP6V1B1, ATP6V1B2, ATP6V1C1, ATP6V1C2, ATP6V1D, ATP6V1E1, ATP6V1E2, ATP6V1F, ATP6V1G1, ATP6V1G2, ATP6V1G3, ATP6V1H, GRIK2, NPTN, NPY1R, SLC30A1, SV2A, THY1]
6865	amino acid transport	GO_BiologicalProcess_20.07.2012	[6, 7]	None	5.76923	6	7.5 E-3	4.6 E-1	N/A	N/A	[APBA1, GABBR1, GRIK1, SEPT2, SLC17A7, SLC6A17]
6826	iron ion transport	GO_BiologicalProcess_20.07.2012	[7, 8]	Group4	42.5532	20	6.5 E-24	4.0 E-22	1.8 E-9	1.0 E-8	[ATP6V0A1, ATP6V0A2, ATP6V0A4, ATP6V0C, ATP6V0D1, ATP6V0D2, ATP6V1A, ATP6V1B1, ATP6V1B2, ATP6V1C1, ATP6V1C2, ATP6V1D, ATP6V1E1, ATP6V1E2, ATP6V1F, ATP6V1G1, ATP6V1G2, ATP6V1G3, ATP6V1H, CLTC]
6184	GTP catabolic process	GO_BiologicalProcess_20.07.2012	[7, 8, 9, 10, 11, 12]	None	5	18	3.0 E-5	1.8 E-3	N/A	N/A	[AGRN, AMPH, DNM1, GIT1, GIT2, LRRK2, PTK2, RAB3A, RAB3B, RAB3D, RAB5A, RAB5B, RAB5C, RABGAP1, RAC1, SCRIB, SEPT5, THY1]
6171	cAMP biosynthetic process	GO_BiologicalProcess_20.07.2012	[7, 8, 9, 10, 11]	Group5	6.59341	6	3.9 E-3	2.4 E-1	2.4 E-2	1.4 E-1	[GABBR1, GABBR2, GRM2, GRM3, GRM7, GRM8]
41	transition metal ion transport	GO_BiologicalProcess_20.07.2012	[6, 7]	Group4	24.1758	22	5.8 E-20	3.6 E-18	1.8 E-9	1.0 E-8	[ATP6V0A1, ATP6V0A2, ATP6V0A4, ATP6V0C, ATP6V0D1, ATP6V0D2, ATP6V1A, ATP6V1B1, ATP6V1B2, ATP6V1C1, ATP6V1C2, ATP6V1D, ATP6V1E1, ATP6V1E2, ATP6V1F, ATP6V1G1, ATP6V1G2, ATP6V1G3, ATP6V1H, CLTC, SLC30A1, SLC30A2]
