# Supplementary material for: miRNA Regulons Associated with Synaptic Function
Source: PLoS One. 2012 Oct 8;7(10):e46189. doi: 10.1371/journal.pone.0046189 (PMC3468272; doi:10.1371/journal.pone.0046189)
Supplement: Table S3 — Analysis of postsynaptic proteins. ClueGo analysis of GO terms enriched among postsynaptic proteins. A two-sided hypergeometric test yielded the enrichment for GO terms. Benjamini-Hochberg correction for multiple testing controlled the P-values. (XLSX) [file pone.0046189.s010.xlsx]

## Sheet: Sheet1
Postynaptic proteins GO analysed
Gene Ontology ID	GO Term	Ontology Source	GO levels	GO Groups	% Associated genes	Nr. Genes	Term P-Value	Term P-Value Corrected with Bonferroni	Group P-Value	Group P-value corrected with Bonferroni	Associated genes found
60997	dendritic spine morphogenesis	GO_BiologicalProcess_20.07.2012	[4, 5, 6, 7, 8, 9, 10, 11, 12]	Group9	47.8261	11	2.4 E-13	3.1 E-11	1.6 E-10	1.9 E-9	[CAMK2B, CAPRIN2, CDK5R1, DLG4, EPHA4, EPHA5, EPHB1, PDLIM5, RELN, SHANK1, SHANK3]
48666	neuron development	GO_BiologicalProcess_20.07.2012	[4, 5, 7, 8]	Group8	9.76253	74	1.2 E-30	1.6 E-28	2.7 E-56	3.2 E-55	[ACHE, ACTB, ACTG1, ACTR3, AGRN, ANK2, ANK3, ARHGEF1, BAIAP2, CACNA1C, CACNA1F, CAMK2B, CAPRIN2, CDH2, CDK5R1, CFL1, CHL1, CHRNA3, CHRNB2, CLASP1, CNTN1, CNTNAP1, COL3A1, CSNK2A1, CSNK2B, CTNNA1, DLG1, DLG2, DLG3, DLG4, DSCAM, DYNLL2, ENAH, EPHA4, EPHA5, EPHA7, EPHB1, ERBB2, GABRA5, GABRB2, GRIN1, GRIN3A, KCNQ2, LGI1, LRRC4C, MAP1B, MAP2, NCAM1, NCDN, NEO1, NFASC, NLGN1, NLGN3, NTM, OPCML, PDLIM5…
7015	actin filament organization	GO_BiologicalProcess_20.07.2012	[4, 7]	Group7	7.31707	15	2.2 E-5	2.8 E-3	1.0 E-5	1.2 E-4	[ACTN1, ACTN4, ACTR3, ADD1, BAIAP2, DLG1, ENAH, PFN2, PPP1R9A, PRKCE, SHANK1, SHANK3, SPTAN1, SPTBN1, SYNPO]
42391	regulation of membrane potential	GO_BiologicalProcess_20.07.2012	[5, 7]	Group6	19.8113	42	1.5 E-29	1.9 E-27	6.8 E-33	8.2 E-32	[ANK2, ANK3, CACNA1E, CACNG2, CDH2, CHRNA1, CHRNA3, CHRNA4, CHRNA6, CHRNB1, CHRNB2, CHRNB4, CNIH2, CNTNAP1, CTNNB1, DLG4, ERBB2, GLRA1, GLRB, GRID2, GRIK1, GRIK2, GRIK3, GRIK5, GRIN1, GRIN2A, GRIN2B, GRIN2C, KCND2, KCNMA1, MTMR2, MYO5A, NFASC, NLGN1, NLGN2, NLGN3, NLGN4X, PRKCZ, RELN, RYR2, SHANK1, SHANK3]
50770	regulation of axonogenesis	GO_BiologicalProcess_20.07.2012	[5, 6, 7, 8, 9, 10, 11, 12]	Group5	11.3402	11	4.6 E-6	6.0 E-4	9.4 E-9	1.1 E-7	[ACHE, ARHGEF1, CDH2, DSCAM, EPHA4, GRIN1, LRRC4C, MAP1B, PTK2, RTN4, SEMA4F]
51963	regulation of synapse assembly	GO_BiologicalProcess_20.07.2012	[3, 4, 5, 6, 7, 8]	Group4	34.4828	10	1.6 E-10	2.0 E-8	2.3 E-12	2.8 E-11	[AGRN, CHRNB2, EPHB1, GRIN1, LRRC4B, NLGN1, NLGN2, NLGN3, PDLIM5, PTK2]
50804	regulation of synaptic transmission	GO_BiologicalProcess_20.07.2012	[4, 5, 6, 7]	Group3	20.2186	37	1.9 E-26	2.5 E-24	8.5 E-33	1.0 E-31	[ACHE, ARC, BAIAP2, CAMK2A, CAMK2B, CHRNA3, CHRNB2, CHRNB4, CTNND2, DLG4, GABBR1, GRIA4, GRIK1, GRIK2, GRIK3, GRIK5, GRIN1, GRIN2A, GRIN2B, GRM1, GRM3, GRM5, LGI1, MAP1B, MYLK2, NCDN, NLGN1, NLGN2, NLGN3, PFN2, PRKCE, PRKCZ, RAPGEF2, RAPGEF4, RELN, SHANK3, SYNGAP1]
32412	regulation of ion transmembrane transporter activity	GO_BiologicalProcess_20.07.2012	[5, 6, 7]	Group2	19.802	20	1.3 E-14	1.7 E-12	5.6 E-16	6.7 E-15	[ACTN4, ANK2, ANK3, CACNA1C, CACNA1E, CACNA1F, CACNG2, CACNG5, CAMK2D, CNIH2, DLG4, HOMER1, MYO5A, NLGN1, NLGN2, NLGN3, RELN, RYR2, SHANK1, SHANK3]
10769	regulation of cell morphogenesis involved in differentiation	GO_BiologicalProcess_20.07.2012	[4, 5, 6, 7]	Group11	13.3721	23	8.9 E-13	1.1 E-10	6.4 E-10	7.7 E-9	[ACHE, ACTR3, ARHGEF1, AXIN2, CAMK2B, CAPRIN2, CDH2, CDK5R1, CHRNA3, CHRNB2, CTNNB1, DSCAM, EPHA4, GRIN1, LRRC4C, MAP1B, PDLIM5, PTK2, PTPRD, RELN, RTN4, SEMA4F, SHANK3]
48747	muscle fiber development	GO_BiologicalProcess_20.07.2012	[6, 7]	Group10	9.41177	8	3.5 E-4	4.4 E-2	2.9 E-3	3.5 E-2	[AGRN, CACNG2, CAV2, CHRNA1, CHRNB1, ERBB2, HOMER1, SNTA1]
2000463	positive regulation of excitatory postsynaptic membrane potential	GO_BiologicalProcess_20.07.2012	[6, 7, 8, 9, 10]	Group1	81.8182	9	3.0 E-14	3.8 E-12	1.8 E-13	2.2 E-12	[DLG4, GRIN1, NLGN1, NLGN2, NLGN3, PRKCZ, RELN, SHANK1, SHANK3]
42391	regulation of membrane potential	GO_BiologicalProcess_20.07.2012	[5, 7]	Group0	19.8113	42	1.5 E-29	1.9 E-27	1.5 E-29	1.8 E-28	[ANK2, ANK3, CACNA1E, CACNG2, CDH2, CHRNA1, CHRNA3, CHRNA4, CHRNA6, CHRNB1, CHRNB2, CHRNB4, CNIH2, CNTNAP1, CTNNB1, DLG4, ERBB2, GLRA1, GLRB, GRID2, GRIK1, GRIK2, GRIK3, GRIK5, GRIN1, GRIN2A, GRIN2B, GRIN2C, KCND2, KCNMA1, MTMR2, MYO5A, NFASC, NLGN1, NLGN2, NLGN3, NLGN4X, PRKCZ, RELN, RYR2, SHANK1, SHANK3]
51937	catecholamine transport	GO_BiologicalProcess_20.07.2012	[5, 6, 7]	None	15.3846	6	1.3 E-4	1.6 E-2	N/A	N/A	[CHRM5, CHRNA4, CHRNA6, CHRNB2, GABBR1, RTN4]
51291	protein heterooligomerization	GO_BiologicalProcess_20.07.2012	[6, 7]	None	12.2807	7	1.5 E-4	2.0 E-2	N/A	N/A	[GLRB, INSR, ITPR3, KCND2, MAGI2, NLGN1, SEPT7]
46928	regulation of neurotransmitter secretion	GO_BiologicalProcess_20.07.2012	[4, 5, 6, 7, 8]	None	20.6897	6	2.2 E-5	2.9 E-3	N/A	N/A	[CAMK2A, CHRNA3, CHRNB4, GRIK5, NLGN1, PFN2]
43523	regulation of neuron apoptotic process	GO_BiologicalProcess_20.07.2012	[5, 6, 7]	None	8.49673	13	1.6 E-5	2.0 E-3	N/A	N/A	[AGRN, CDK5R1, EPHA7, GABRA5, GABRB2, GRID2, GRIK2, GRIK5, GRIN1, GRM4, NR3C1, PRKCG, RAPSN]
31623	receptor internalization	GO_BiologicalProcess_20.07.2012	[5, 6, 7]	None	10.9091	6	8.8 E-4	1.1 E-1	N/A	N/A	[ACHE, DNM2, GRIA1, MAGI2, MTMR2, PICALM]
15872	dopamine transport	GO_BiologicalProcess_20.07.2012	[6, 7, 8]	None	26.087	6	5.3 E-6	6.8 E-4	N/A	N/A	[CHRM5, CHRNA4, CHRNA6, CHRNB2, GABBR1, RTN4]
8277	regulation of G-protein coupled receptor protein signaling pathway	GO_BiologicalProcess_20.07.2012	[4, 5, 6, 7]	None	6.93069	7	4.7 E-3	6.0 E-1	N/A	N/A	[ARHGEF1, AXIN1, AXIN2, CAMK2B, CAV2, GIT1, GRM5]
7269	neurotransmitter secretion	GO_BiologicalProcess_20.07.2012	[3, 4, 5, 6, 7]	None	7.52688	7	3.0 E-3	3.8 E-1	N/A	N/A	[CAMK2A, CHRNA3, CHRNB4, GRIK5, GRM4, NLGN1, PFN2]
7216	G-protein coupled glutamate receptor signaling pathway	GO_BiologicalProcess_20.07.2012	[5, 6, 7]	None	85.7143	6	4.8 E-10	6.2 E-8	N/A	N/A	[GRIK3, GRM4, GRM5, HOMER1, HOMER2, HOMER3]
7214	gamma-aminobutyric acid signaling pathway	GO_BiologicalProcess_20.07.2012	[5, 6, 7]	None	88.8889	16	9.7 E-26	1.2 E-23	N/A	N/A	[GABBR1, GABBR2, GABRA1, GABRA2, GABRA3, GABRA4, GABRA5, GABRA6, GABRB2, GABRE, GABRG1, GABRG2, GABRG3, GABRR1, GABRR2, GABRR3]
7213	G-protein coupled acetylcholine receptor signaling pathway	GO_BiologicalProcess_20.07.2012	[5, 6, 7]	None	58.3333	7	1.0 E-9	1.3 E-7	N/A	N/A	[AGRN, CDK5R1, CHRM1, CHRM2, CHRM3, CHRM4, CHRM5]
6821	chloride transport	GO_BiologicalProcess_20.07.2012	[6, 7]	None	18.1818	8	2.6 E-6	3.4 E-4	N/A	N/A	[GABRA2, GABRA5, GABRA6, GABRE, GABRG1, GABRG2, GABRG3, GLRA1]
60996	dendritic spine development	GO_BiologicalProcess_20.07.2012	[3, 4, 7, 8, 10, 11]	Group9	40	12	2.7 E-13	3.5 E-11	1.6 E-10	1.9 E-9	[CAMK2B, CAPRIN2, CDK5R1, DLG4, EPHA4, EPHA5, EPHB1, NLGN1, PDLIM5, RELN, SHANK1, SHANK3]
48013	ephrin receptor signaling pathway	GO_BiologicalProcess_20.07.2012	[6, 7, 8]	Group9	23.0769	6	1.1 E-5	1.4 E-3	1.6 E-10	1.9 E-9	[CDK5R1, EPHA5, EPHA7, EPHB1, EPHB4, PTK2]
46777	protein autophosphorylation	GO_BiologicalProcess_20.07.2012	[7]	Group9	6.77966	12	2.9 E-4	3.8 E-2	1.6 E-10	1.9 E-9	[CAMK2A, CAMK2B, CAMK2G, CSNK2A1, EPHA4, EPHA7, EPHB1, EPHB4, ERBB2, INSR, MYLK2, PTK2]
43410	positive regulation of MAPK cascade	GO_BiologicalProcess_20.07.2012	[5, 6, 7, 8, 9]	Group9	5.42169	9	7.3 E-3	9.4 E-1	1.6 E-10	1.9 E-9	[AXIN1, CTNNB1, ERBB2, GRM4, INSR, PRKCA, PRKCE, PRKCZ, SEMA4C]
43408	regulation of MAPK cascade	GO_BiologicalProcess_20.07.2012	[5, 6, 7, 8]	Group9	5.62914	17	1.7 E-4	2.2 E-2	1.6 E-10	1.9 E-9	[AXIN1, CTNNB1, DBNL, EPHA4, EPHA7, EPHB1, ERBB2, GRIK2, GRIN2B, GRM1, GRM4, INSR, MYLK2, PRKCA, PRKCE, PRKCZ, SEMA4C]
8543	fibroblast growth factor receptor signaling pathway	GO_BiologicalProcess_20.07.2012	[5, 6, 7, 8]	Group9	6.47482	9	2.2 E-3	2.9 E-1	1.6 E-10	1.9 E-9	[CTNNB1, ITPR1, ITPR2, ITPR3, PRKCA, PRKCE, PRKCG, SULF1, TRIB3]
32319	regulation of Rho GTPase activity	GO_BiologicalProcess_20.07.2012	[7, 8, 9, 10, 11, 12, 13, 14, 15, 16]	Group9	6.59341	6	1.1 E-2	1	1.6 E-10	1.9 E-9	[AGRN, EPHA4, EPHA5, ERBB2, PTK2, SCRIB]
61001	regulation of dendritic spine morphogenesis	GO_BiologicalProcess_20.07.2012	[5, 6, 7, 8, 9, 10, 11, 12, 13]	Group8	43.75	7	1.3 E-8	1.7 E-6	2.7 E-56	3.2 E-55	[CAMK2B, CAPRIN2, CDK5R1, EPHA4, PDLIM5, RELN, SHANK3]
50770	regulation of axonogenesis	GO_BiologicalProcess_20.07.2012	[5, 6, 7, 8, 9, 10, 11, 12]	Group8	11.3402	11	4.6 E-6	6.0 E-4	2.7 E-56	3.2 E-55	[ACHE, ARHGEF1, CDH2, DSCAM, EPHA4, GRIN1, LRRC4C, MAP1B, PTK2, RTN4, SEMA4F]
48814	regulation of dendrite morphogenesis	GO_BiologicalProcess_20.07.2012	[5, 6, 7, 8, 9, 10, 11, 12]	Group8	31.7073	13	9.2 E-13	1.1 E-10	2.7 E-56	3.2 E-55	[ACHE, ACTR3, CAMK2B, CAPRIN2, CDK5R1, CHRNA3, CHRNB2, EPHA4, GRIN1, PDLIM5, PTPRD, RELN, SHANK3]
7409	axonogenesis	GO_BiologicalProcess_20.07.2012	[6, 7, 8, 9, 10, 11]	Group8	10.0394	51	1.7 E-21	2.2 E-19	2.7 E-56	3.2 E-55	[ACHE, ACTB, ACTG1, AGRN, ANK2, ANK3, ARHGEF1, BAIAP2, CACNA1C, CACNA1F, CDH2, CDK5R1, CFL1, CHL1, CHRNB2, CLASP1, CNTN1, CNTNAP1, COL3A1, CSNK2A1, CSNK2B, CTNNA1, DLG1, DLG3, DLG4, DSCAM, ENAH, EPHA4, EPHA5, EPHA7, EPHB1, ERBB2, GRIN1, KCNQ2, LGI1, LRRC4C, MAP1B, MAP2, NCAM1, NEO1, NFASC, NLGN3, PICALM, PTK2, RELN, RTN4, SEMA4F, SLITRK1, SNAP91, SPTAN1, SPTBN1]
7411	axon guidance	GO_BiologicalProcess_20.07.2012	[4, 5, 7, 8, 9, 10, 11, 12]	Group8	10.2857	36	1.1 E-15	1.4 E-13	2.7 E-56	3.2 E-55	[ACTB, ACTG1, AGRN, ANK2, ANK3, CACNA1C, CACNA1F, CDK5R1, CFL1, CHL1, CLASP1, CNTN1, CNTNAP1, COL3A1, CSNK2A1, CSNK2B, DLG1, DLG3, DLG4, DSCAM, ENAH, EPHA4, EPHA5, EPHA7, EPHB1, ERBB2, KCNQ2, LGI1, NCAM1, NEO1, NFASC, PTK2, RELN, SEMA4F, SPTAN1, SPTBN1]
2000463	positive regulation of excitatory postsynaptic membrane potential	GO_BiologicalProcess_20.07.2012	[6, 7, 8, 9, 10]	Group8	81.8182	9	3.0 E-14	3.8 E-12	2.7 E-56	3.2 E-55	[DLG4, GRIN1, NLGN1, NLGN2, NLGN3, PRKCZ, RELN, SHANK1, SHANK3]
60998	regulation of dendritic spine development	GO_BiologicalProcess_20.07.2012	[4, 5, 6, 7, 8, 9, 10, 11, 12]	Group8	38.0952	8	4.6 E-9	5.9 E-7	2.7 E-56	3.2 E-55	[CAMK2B, CAPRIN2, CDK5R1, EPHA4, NLGN1, PDLIM5, RELN, SHANK3]
60997	dendritic spine morphogenesis	GO_BiologicalProcess_20.07.2012	[4, 5, 6, 7, 8, 9, 10, 11, 12]	Group8	47.8261	11	2.4 E-13	3.1 E-11	2.7 E-56	3.2 E-55	[CAMK2B, CAPRIN2, CDK5R1, DLG4, EPHA4, EPHA5, EPHB1, PDLIM5, RELN, SHANK1, SHANK3]
48812	neuron projection morphogenesis	GO_BiologicalProcess_20.07.2012	[6, 7, 9, 10]	Group8	10.7143	60	8.3 E-27	1.0 E-24	2.7 E-56	3.2 E-55	[ACHE, ACTB, ACTG1, ACTR3, AGRN, ANK2, ANK3, ARHGEF1, BAIAP2, CACNA1C, CACNA1F, CAMK2B, CAPRIN2, CDH2, CDK5R1, CFL1, CHL1, CHRNA3, CHRNB2, CLASP1, CNTN1, CNTNAP1, COL3A1, CSNK2A1, CSNK2B, CTNNA1, DLG1, DLG3, DLG4, DSCAM, ENAH, EPHA4, EPHA5, EPHA7, EPHB1, ERBB2, GRIN1, KCNQ2, LGI1, LRRC4C, MAP1B, MAP2, NCAM1, NEO1, NFASC, NLGN3, PDLIM5, PICALM, PTK2, PTPRD, RELN, RTN4, SDC2, SEMA4F, SHANK1, SHANK3…
48813	dendrite morphogenesis	GO_BiologicalProcess_20.07.2012	[4, 6, 7, 8, 9, 10, 11]	Group8	32.3529	22	5.7 E-21	7.4 E-19	2.7 E-56	3.2 E-55	[ACHE, ACTR3, CACNA1F, CAMK2B, CAPRIN2, CDK5R1, CHRNA3, CHRNB2, DLG4, DSCAM, EPHA4, EPHA5, EPHB1, GRIN1, MAP2, PDLIM5, PICALM, PTPRD, RELN, SDC2, SHANK1, SHANK3]
48169	regulation of long-term neuronal synaptic plasticity	GO_BiologicalProcess_20.07.2012	[5, 7, 8, 9, 10]	Group8	30.4348	7	2.6 E-7	3.3 E-5	2.7 E-56	3.2 E-55	[CAMK2B, GRIK2, GRIN1, GRIN2A, GRIN2B, GRM5, SHANK3]
50773	regulation of dendrite development	GO_BiologicalProcess_20.07.2012	[4, 5, 6, 7, 8, 9, 10, 11]	Group8	25.8621	15	4.5 E-13	5.8 E-11	2.7 E-56	3.2 E-55	[ACHE, ACTR3, CAMK2B, CAPRIN2, CDK5R1, CHRNA3, CHRNB2, EPHA4, GRIN1, NLGN1, PDLIM5, PTPRD, RAPGEF4, RELN, SHANK3]
60996	dendritic spine development	GO_BiologicalProcess_20.07.2012	[3, 4, 7, 8, 10, 11]	Group8	40	12	2.7 E-13	3.5 E-11	2.7 E-56	3.2 E-55	[CAMK2B, CAPRIN2, CDK5R1, DLG4, EPHA4, EPHA5, EPHB1, NLGN1, PDLIM5, RELN, SHANK1, SHANK3]
60081	membrane hyperpolarization	GO_BiologicalProcess_20.07.2012	[6, 8]	Group8	46.6667	7	8.0 E-9	1.0 E-6	2.7 E-56	3.2 E-55	[CACNG2, CHRNA4, GLRA1, GRIK1, GRIK2, NLGN2, NLGN3]
51968	positive regulation of synaptic transmission, glutamatergic	GO_BiologicalProcess_20.07.2012	[5, 6, 7, 8, 9]	Group8	42.8571	6	1.8 E-7	2.3 E-5	2.7 E-56	3.2 E-55	[GRIA4, NLGN1, NLGN2, NLGN3, RELN, SHANK3]
51899	membrane depolarization	GO_BiologicalProcess_20.07.2012	[6, 8]	Group8	35.1351	26	1.1 E-25	1.5 E-23	2.7 E-56	3.2 E-55	[ANK2, ANK3, CACNA1E, CACNG2, CHRNA3, CHRNA4, CHRNA6, CHRNB2, DLG4, GRID2, GRIK1, GRIK2, GRIK5, GRIN1, GRIN2A, GRIN2B, GRIN2C, MTMR2, NLGN1, NLGN2, NLGN3, NLGN4X, PRKCZ, RELN, SHANK1, SHANK3]
48667	cell morphogenesis involved in neuron differentiation	GO_BiologicalProcess_20.07.2012	[5, 6, 7, 8, 9]	Group8	10.8108	60	5.1 E-27	6.5 E-25	2.7 E-56	3.2 E-55	[ACHE, ACTB, ACTG1, ACTR3, AGRN, ANK2, ANK3, ARHGEF1, BAIAP2, CACNA1C, CACNA1F, CAMK2B, CAPRIN2, CDH2, CDK5R1, CFL1, CHL1, CHRNA3, CHRNB2, CLASP1, CNTN1, CNTNAP1, COL3A1, CSNK2A1, CSNK2B, CTNNA1, DLG1, DLG3, DLG4, DSCAM, ENAH, EPHA4, EPHA5, EPHA7, EPHB1, ERBB2, GRIN1, KCNQ2, LGI1, LRRC4C, MAP1B, MAP2, NCAM1, NEO1, NFASC, NLGN3, PDLIM5, PICALM, PTK2, PTPRD, RELN, RTN4, SDC2, SEMA4F, SHANK1, SHANK3…
48013	ephrin receptor signaling pathway	GO_BiologicalProcess_20.07.2012	[6, 7, 8]	Group8	23.0769	6	1.1 E-5	1.4 E-3	2.7 E-56	3.2 E-55	[CDK5R1, EPHA5, EPHA7, EPHB1, EPHB4, PTK2]
45838	positive regulation of membrane potential	GO_BiologicalProcess_20.07.2012	[6, 8]	Group8	62.5	10	8.2 E-14	1.0 E-11	2.7 E-56	3.2 E-55	[ANK3, DLG4, GRIN1, NLGN1, NLGN2, NLGN3, PRKCZ, RELN, SHANK1, SHANK3]
31175	neuron projection development	GO_BiologicalProcess_20.07.2012	[5, 6, 8, 9]	Group8	10.1669	67	1.1 E-28	1.5 E-26	2.7 E-56	3.2 E-55	[ACHE, ACTB, ACTG1, ACTR3, AGRN, ANK2, ANK3, ARHGEF1, BAIAP2, CACNA1C, CACNA1F, CAMK2B, CAPRIN2, CDH2, CDK5R1, CFL1, CHL1, CHRNA3, CHRNB2, CLASP1, CNTN1, CNTNAP1, COL3A1, CSNK2A1, CSNK2B, CTNNA1, DLG1, DLG3, DLG4, DSCAM, ENAH, EPHA4, EPHA5, EPHA7, EPHB1, ERBB2, GRIN1, GRIN3A, KCNQ2, LGI1, LRRC4C, MAP1B, MAP2, NCAM1, NCDN, NEO1, NFASC, NLGN1, NLGN3, PDLIM5, PICALM, PPP1R9A, PTK2, PTPRD, RAPGEF4, R…
16358	dendrite development	GO_BiologicalProcess_20.07.2012	[3, 6, 7, 9, 10]	Group8	25.6881	28	2.8 E-23	3.6 E-21	2.7 E-56	3.2 E-55	[ACHE, ACTR3, BAIAP2, CACNA1F, CAMK2B, CAPRIN2, CDK5R1, CHRNA3, CHRNB2, DLG4, DSCAM, EPHA4, EPHA5, EPHB1, GRIN1, GRIN3A, MAP1B, MAP2, NLGN1, PDLIM5, PICALM, PTPRD, RAPGEF4, RELN, SDC2, SHANK1, SHANK3, STRN]
10975	regulation of neuron projection development	GO_BiologicalProcess_20.07.2012	[4, 5, 6, 7, 8, 9, 10]	Group8	12.6316	24	1.0 E-12	1.2 E-10	2.7 E-56	3.2 E-55	[ACHE, ACTR3, ARHGEF1, CAMK2B, CAPRIN2, CDH2, CDK5R1, CHRNA3, CHRNB2, DSCAM, EPHA4, GRIN1, LRRC4C, MAP1B, NLGN1, PDLIM5, PTK2, PTPRD, RAPGEF4, RELN, RTN4, SEMA4F, SHANK3, SPOCK1]
1508	regulation of action potential	GO_BiologicalProcess_20.07.2012	[6, 8]	Group8	15.6522	18	1.9 E-11	2.5 E-9	2.7 E-56	3.2 E-55	[ANK2, ANK3, CDH2, CHRNA1, CHRNA4, CHRNB2, CHRNB4, CNTNAP1, CTNNB1, ERBB2, GLRA1, GRIK2, GRIN2A, GRIN2B, KCND2, MYO5A, NFASC, RYR2]
48168	regulation of neuronal synaptic plasticity	GO_BiologicalProcess_20.07.2012	[4, 6, 7, 8, 9]	Group8	27.907	12	3.8 E-11	4.9 E-9	2.7 E-56	3.2 E-55	[ARC, CAMK2A, CAMK2B, GRIK1, GRIK2, GRIN1, GRIN2A, GRIN2B, GRM5, MYLK2, NCDN, SHANK3]
60080	regulation of inhibitory postsynaptic membrane potential	GO_BiologicalProcess_20.07.2012	[5, 6, 7, 9]	Group8	60	6	1.3 E-8	1.7 E-6	2.7 E-56	3.2 E-55	[CHRNA4, GLRA1, GRIK1, GRIK2, NLGN2, NLGN3]
60079	regulation of excitatory postsynaptic membrane potential	GO_BiologicalProcess_20.07.2012	[5, 6, 7, 9]	Group8	52.7778	19	3.0 E-23	3.8 E-21	2.7 E-56	3.2 E-55	[CHRNA3, DLG4, GRID2, GRIK1, GRIK2, GRIK5, GRIN1, GRIN2A, GRIN2B, GRIN2C, MTMR2, NLGN1, NLGN2, NLGN3, NLGN4X, PRKCZ, RELN, SHANK1, SHANK3]
51966	regulation of synaptic transmission, glutamatergic	GO_BiologicalProcess_20.07.2012	[5, 6, 7, 8]	Group8	33.3333	10	2.3 E-10	3.0 E-8	2.7 E-56	3.2 E-55	[GRIA4, GRIK1, GRIK2, GRIK3, GRM1, NLGN1, NLGN2, NLGN3, RELN, SHANK3]
50769	positive regulation of neurogenesis	GO_BiologicalProcess_20.07.2012	[5, 6, 7, 8]	Group8	6.95652	8	2.5 E-3	3.2 E-1	2.7 E-56	3.2 E-55	[ACTR3, CAPRIN2, DSCAM, GRM5, MAP1B, PTPRD, RTN4, SHANK3]
50768	negative regulation of neurogenesis	GO_BiologicalProcess_20.07.2012	[5, 6, 7, 8]	Group8	8.53659	7	1.4 E-3	1.8 E-1	2.7 E-56	3.2 E-55	[ARHGEF1, CTNNA1, CTNNB1, EPHA4, PTK2, RTN4, SEMA4F]
45664	regulation of neuron differentiation	GO_BiologicalProcess_20.07.2012	[5, 6, 7, 8]	Group8	8	24	1.3 E-8	1.7 E-6	2.7 E-56	3.2 E-55	[ACHE, ACTR3, ARHGEF1, CAMK2B, CAPRIN2, CDH2, CDK5R1, CHRNA3, CHRNB2, DSCAM, EPHA4, GRIN1, LRRC4C, MAP1B, NLGN1, PDLIM5, PTK2, PTPRD, RAPGEF4, RELN, RTN4, SEMA4F, SHANK3, SPOCK1]
21953	central nervous system neuron differentiation	GO_BiologicalProcess_20.07.2012	[5, 6, 7, 8]	Group8	6.83761	8	2.8 E-3	3.6 E-1	2.7 E-56	3.2 E-55	[AXIN1, CHRNB2, EPHA4, EPHB1, MAP2, PTK2, SHANK3, SPOCK1]
21987	cerebral cortex development	GO_BiologicalProcess_20.07.2012	[3, 4, 5, 6, 8, 9, 10]	Group8	9.23077	6	2.1 E-3	2.7 E-1	2.7 E-56	3.2 E-55	[CDK5R1, GRIN1, GRIN2A, GRIN2B, RELN, RTN4]
2000311	regulation of alpha-amino-3-hydroxy-5-methyl-4-isoxazole propionate selective glutamate receptor activity	GO_BiologicalProcess_20.07.2012	[4, 5, 6, 7, 8]	Group8	52.9412	9	1.2 E-11	1.5 E-9	2.7 E-56	3.2 E-55	[CACNG2, CACNG5, CNIH2, NLGN1, NLGN2, NLGN3, RELN, SHANK1, SHANK3]
51932	synaptic transmission, GABAergic	GO_BiologicalProcess_20.07.2012	[5, 6, 7]	Group8	27.5862	8	8.4 E-8	1.0 E-5	2.7 E-56	3.2 E-55	[GABRA1, GABRA6, GABRB2, GABRG2, GRIK1, NLGN1, NLGN2, PRKCE]
50806	positive regulation of synaptic transmission	GO_BiologicalProcess_20.07.2012	[4, 5, 6, 7, 8]	Group8	31.1111	14	1.6 E-13	2.0 E-11	2.7 E-56	3.2 E-55	[CHRNB2, DLG4, GRIA4, GRIK1, GRIK2, GRIN2B, LGI1, NLGN1, NLGN2, NLGN3, PRKCE, PRKCZ, RELN, SHANK3]
50805	negative regulation of synaptic transmission	GO_BiologicalProcess_20.07.2012	[4, 5, 6, 7, 8]	Group8	18.9189	7	8.6 E-6	1.1 E-3	2.7 E-56	3.2 E-55	[ACHE, GABBR1, GRIK1, GRIK2, GRIK3, RAPGEF4, SHANK3]
50767	regulation of neurogenesis	GO_BiologicalProcess_20.07.2012	[5, 6, 7]	Group8	7.5	27	6.4 E-9	8.2 E-7	2.7 E-56	3.2 E-55	[ACHE, ACTR3, ARHGEF1, CAMK2B, CAPRIN2, CDH2, CDK5R1, CHRNA3, CHRNB2, CTNNA1, CTNNB1, DSCAM, EPHA4, GRIN1, GRM5, LRRC4C, MAP1B, NLGN1, PDLIM5, PTK2, PTPRD, RAPGEF4, RELN, RTN4, SEMA4F, SHANK3, SPOCK1]
42391	regulation of membrane potential	GO_BiologicalProcess_20.07.2012	[5, 7]	Group8	19.8113	42	1.5 E-29	1.9 E-27	2.7 E-56	3.2 E-55	[ANK2, ANK3, CACNA1E, CACNG2, CDH2, CHRNA1, CHRNA3, CHRNA4, CHRNA6, CHRNB1, CHRNB2, CHRNB4, CNIH2, CNTNAP1, CTNNB1, DLG4, ERBB2, GLRA1, GLRB, GRID2, GRIK1, GRIK2, GRIK3, GRIK5, GRIN1, GRIN2A, GRIN2B, GRIN2C, KCND2, KCNMA1, MTMR2, MYO5A, NFASC, NLGN1, NLGN2, NLGN3, NLGN4X, PRKCZ, RELN, RYR2, SHANK1, SHANK3]
35249	synaptic transmission, glutamatergic	GO_BiologicalProcess_20.07.2012	[5, 6, 7]	Group8	30	15	4.0 E-14	5.1 E-12	2.7 E-56	3.2 E-55	[CNIH2, GRIA4, GRID2, GRIK1, GRIK2, GRIK3, GRIK5, GRIN1, GRIN2D, GRM1, NLGN1, NLGN2, NLGN3, RELN, SHANK3]
32412	regulation of ion transmembrane transporter activity	GO_BiologicalProcess_20.07.2012	[5, 6, 7]	Group8	19.802	20	1.3 E-14	1.7 E-12	2.7 E-56	3.2 E-55	[ACTN4, ANK2, ANK3, CACNA1C, CACNA1E, CACNA1F, CACNG2, CACNG5, CAMK2D, CNIH2, DLG4, HOMER1, MYO5A, NLGN1, NLGN2, NLGN3, RELN, RYR2, SHANK1, SHANK3]
21543	pallium development	GO_BiologicalProcess_20.07.2012	[3, 4, 5, 7, 8, 9]	Group8	7.2165	7	3.8 E-3	4.8 E-1	2.7 E-56	3.2 E-55	[CDK5R1, EPHA5, GRIN1, GRIN2A, GRIN2B, RELN, RTN4]
8306	associative learning	GO_BiologicalProcess_20.07.2012	[5, 7]	Group8	21.7391	10	2.4 E-8	3.0 E-6	2.7 E-56	3.2 E-55	[CACNA1E, CHRNB2, GABRA5, GRIN1, GRIN2A, GRIN2B, GRM7, NLGN3, SHANK1, TANC1]
48167	regulation of synaptic plasticity	GO_BiologicalProcess_20.07.2012	[3, 5, 6, 7, 8]	Group8	21.5909	19	1.1 E-14	1.5 E-12	2.7 E-56	3.2 E-55	[ARC, BAIAP2, CAMK2A, CAMK2B, CTNND2, GRIK1, GRIK2, GRIN1, GRIN2A, GRIN2B, GRM5, MAP1B, MYLK2, NCDN, PRKCZ, RAPGEF2, RELN, SHANK3, SYNGAP1]
60078	regulation of postsynaptic membrane potential	GO_BiologicalProcess_20.07.2012	[4, 5, 6, 8]	Group8	51.2195	21	3.2 E-25	4.2 E-23	2.7 E-56	3.2 E-55	[CHRNA3, CHRNA4, DLG4, GLRA1, GRID2, GRIK1, GRIK2, GRIK5, GRIN1, GRIN2A, GRIN2B, GRIN2C, MTMR2, NLGN1, NLGN2, NLGN3, NLGN4X, PRKCZ, RELN, SHANK1, SHANK3]
30182	neuron differentiation	GO_BiologicalProcess_20.07.2012	[4, 6, 7]	Group8	8.20021	77	7.1 E-27	9.1 E-25	2.7 E-56	3.2 E-55	[ACHE, ACTB, ACTG1, ACTR3, AGRN, ANK2, ANK3, ARHGEF1, AXIN1, BAIAP2, CACNA1C, CACNA1F, CAMK2B, CAPRIN2, CDH2, CDK5R1, CFL1, CHL1, CHRNA3, CHRNB2, CLASP1, CNTN1, CNTNAP1, COL3A1, CSNK2A1, CSNK2B, CTNNA1, DLG1, DLG2, DLG3, DLG4, DSCAM, DYNLL2, ENAH, EPHA4, EPHA5, EPHA7, EPHB1, ERBB2, GABRA5, GABRB2, GRIN1, GRIN3A, KCNQ2, LGI1, LRRC4C, MAP1B, MAP2, NCAM1, NCDN, NEO1, NFASC, NLGN1, NLGN3, NTM, OPCML,…
1900449	regulation of glutamate receptor signaling pathway	GO_BiologicalProcess_20.07.2012	[4, 5, 6, 7]	Group8	45.4545	10	5.9 E-12	7.6 E-10	2.7 E-56	3.2 E-55	[CACNG2, CACNG5, CNIH2, DLG4, NLGN1, NLGN2, NLGN3, RELN, SHANK1, SHANK3]
51963	regulation of synapse assembly	GO_BiologicalProcess_20.07.2012	[3, 4, 5, 6, 7, 8]	Group8	34.4828	10	1.6 E-10	2.0 E-8	2.7 E-56	3.2 E-55	[AGRN, CHRNB2, EPHB1, GRIN1, LRRC4B, NLGN1, NLGN2, NLGN3, PDLIM5, PTK2]
50804	regulation of synaptic transmission	GO_BiologicalProcess_20.07.2012	[4, 5, 6, 7]	Group8	20.2186	37	1.9 E-26	2.5 E-24	2.7 E-56	3.2 E-55	[ACHE, ARC, BAIAP2, CAMK2A, CAMK2B, CHRNA3, CHRNB2, CHRNB4, CTNND2, DLG4, GABBR1, GRIA4, GRIK1, GRIK2, GRIK3, GRIK5, GRIN1, GRIN2A, GRIN2B, GRM1, GRM3, GRM5, LGI1, MAP1B, MYLK2, NCDN, NLGN1, NLGN2, NLGN3, PFN2, PRKCE, PRKCZ, RAPGEF2, RAPGEF4, RELN, SHANK3, SYNGAP1]
10769	regulation of cell morphogenesis involved in differentiation	GO_BiologicalProcess_20.07.2012	[4, 5, 6, 7]	Group8	13.3721	23	8.9 E-13	1.1 E-10	2.7 E-56	3.2 E-55	[ACHE, ACTR3, ARHGEF1, AXIN2, CAMK2B, CAPRIN2, CDH2, CDK5R1, CHRNA3, CHRNB2, CTNNB1, DSCAM, EPHA4, GRIN1, LRRC4C, MAP1B, PDLIM5, PTK2, PTPRD, RELN, RTN4, SEMA4F, SHANK3]
21537	telencephalon development	GO_BiologicalProcess_20.07.2012	[3, 4, 6, 7, 8]	Group8	5.16129	8	1.4 E-2	1	2.7 E-56	3.2 E-55	[CDK5R1, EPHA5, GRIN1, GRIN2A, GRIN2B, RELN, RTN4, SHANK3]
51971	positive regulation of transmission of nerve impulse	GO_BiologicalProcess_20.07.2012	[3, 4, 5, 6, 7]	Group8	29.1667	14	4.4 E-13	5.7 E-11	2.7 E-56	3.2 E-55	[CHRNB2, DLG4, GRIA4, GRIK1, GRIK2, GRIN2B, LGI1, NLGN1, NLGN2, NLGN3, PRKCE, PRKCZ, RELN, SHANK3]
51970	negative regulation of transmission of nerve impulse	GO_BiologicalProcess_20.07.2012	[3, 4, 5, 6, 7]	Group8	19.5122	8	1.5 E-6	1.9 E-4	2.7 E-56	3.2 E-55	[ACHE, GABBR1, GLRA1, GRIK1, GRIK2, GRIK3, RAPGEF4, SHANK3]
50807	regulation of synapse organization	GO_BiologicalProcess_20.07.2012	[3, 4, 5, 6, 7]	Group8	29.5455	13	2.5 E-12	3.3 E-10	2.7 E-56	3.2 E-55	[AGRN, CAMK2B, CHRNB2, EPHB1, GRIN1, LRRC4B, NLGN1, NLGN2, NLGN3, PDLIM5, PTK2, RELN, SHANK3]
30041	actin filament polymerization	GO_BiologicalProcess_20.07.2012	[6, 7, 8, 9]	Group7	7.77778	7	2.5 E-3	3.2 E-1	1.0 E-5	1.2 E-4	[ACTR3, ADD1, DLG1, PFN2, PRKCE, SPTAN1, SPTBN1]
51261	protein depolymerization	GO_BiologicalProcess_20.07.2012	[7]	Group7	10.1695	6	1.2 E-3	1.6 E-1	1.0 E-5	1.2 E-4	[ADD1, CLASP1, MAP1B, MAP6, SPTAN1, SPTBN1]
30833	regulation of actin filament polymerization	GO_BiologicalProcess_20.07.2012	[4, 5, 6, 7, 8, 9, 10]	Group7	9.21053	7	9.3 E-4	1.1 E-1	1.0 E-5	1.2 E-4	[ACTR3, ADD1, DLG1, PFN2, PRKCE, SPTAN1, SPTBN1]
8064	regulation of actin polymerization or depolymerization	GO_BiologicalProcess_20.07.2012	[5, 6, 7, 8, 9]	Group7	8.13954	7	1.9 E-3	2.4 E-1	1.0 E-5	1.2 E-4	[ACTR3, ADD1, DLG1, PFN2, PRKCE, SPTAN1, SPTBN1]
51258	protein polymerization	GO_BiologicalProcess_20.07.2012	[6, 7]	Group7	5.51724	8	1.0 E-2	1	1.0 E-5	1.2 E-4	[ACTR3, ADD1, DLG1, MAP1B, PFN2, PRKCE, SPTAN1, SPTBN1]
51017	actin filament bundle assembly	GO_BiologicalProcess_20.07.2012	[5, 8]	Group7	9.33333	7	8.6 E-4	1.1 E-1	1.0 E-5	1.2 E-4	[ACTN1, ACTN4, ADD1, BAIAP2, SHANK1, SHANK3, SYNPO]
8154	actin polymerization or depolymerization	GO_BiologicalProcess_20.07.2012	[5, 8]	Group7	7.07965	8	2.2 E-3	2.9 E-1	1.0 E-5	1.2 E-4	[ACTR3, ADD1, DLG1, ENAH, PFN2, PRKCE, SPTAN1, SPTBN1]
30832	regulation of actin filament length	GO_BiologicalProcess_20.07.2012	[4, 5, 6, 7, 8]	Group7	8.04598	7	2.0 E-3	2.6 E-1	1.0 E-5	1.2 E-4	[ACTR3, ADD1, DLG1, PFN2, PRKCE, SPTAN1, SPTBN1]
51495	positive regulation of cytoskeleton organization	GO_BiologicalProcess_20.07.2012	[4, 5, 6, 7]	Group7	6.52174	6	1.1 E-2	1	1.0 E-5	1.2 E-4	[ACTR3, DLG1, MAP1B, PFN2, PRKCE, SYNPO]
51494	negative regulation of cytoskeleton organization	GO_BiologicalProcess_20.07.2012	[4, 5, 6, 7]	Group7	11.8421	9	2.4 E-5	3.1 E-3	1.0 E-5	1.2 E-4	[ADD1, CLASP1, MAP1B, MAP6, PFN2, SHANK1, SHANK3, SPTAN1, SPTBN1]
32956	regulation of actin cytoskeleton organization	GO_BiologicalProcess_20.07.2012	[4, 5, 6, 7]	Group7	7.78443	13	4.0 E-5	5.2 E-3	1.0 E-5	1.2 E-4	[ACTR3, ADD1, BAIAP2, CDK5R1, DLG1, EPHA5, PFN2, PRKCE, SHANK1, SHANK3, SPTAN1, SPTBN1, SYNPO]
32271	regulation of protein polymerization	GO_BiologicalProcess_20.07.2012	[3, 4, 5, 6, 7, 8]	Group7	8.24742	8	8.5 E-4	1.0 E-1	1.0 E-5	1.2 E-4	[ACTR3, ADD1, DLG1, MAP1B, PFN2, PRKCE, SPTAN1, SPTBN1]
43242	negative regulation of protein complex disassembly	GO_BiologicalProcess_20.07.2012	[3, 4, 5, 6, 7]	Group7	13.3333	6	2.9 E-4	3.7 E-2	1.0 E-5	1.2 E-4	[ADD1, CLASP1, MAP1B, MAP6, SPTAN1, SPTBN1]
2000463	positive regulation of excitatory postsynaptic membrane potential	GO_BiologicalProcess_20.07.2012	[6, 7, 8, 9, 10]	Group6	81.8182	9	3.0 E-14	3.8 E-12	6.8 E-33	8.2 E-32	[DLG4, GRIN1, NLGN1, NLGN2, NLGN3, PRKCZ, RELN, SHANK1, SHANK3]
51925	regulation of calcium ion transport via voltage-gated calcium channel activity	GO_BiologicalProcess_20.07.2012	[6, 7, 8, 9, 10]	Group6	12.5	6	4.2 E-4	5.4 E-2	6.8 E-33	8.2 E-32	[ANK2, CACNA1C, CACNA1E, CACNA1F, CACNG2, CACNG5]
51924	regulation of calcium ion transport	GO_BiologicalProcess_20.07.2012	[6, 7, 8, 9]	Group6	9.39597	14	2.3 E-6	3.0 E-4	6.8 E-33	8.2 E-32	[ANK2, CACNA1C, CACNA1E, CACNA1F, CACNG2, CACNG5, CAMK2B, CAMK2D, CAMK2G, CTNNB1, GRIN3B, HOMER1, MYO5A, RYR2]
6816	calcium ion transport	GO_BiologicalProcess_20.07.2012	[7, 8]	Group6	10.8696	25	9.8 E-12	1.2 E-9	6.8 E-33	8.2 E-32	[ANK2, CACNA1C, CACNA1E, CACNA1F, CACNG2, CACNG5, CAMK2A, CAMK2B, CAMK2D, CAMK2G, CHRNA4, CHRNA7, CHRNB2, CTNNB1, GRIN1, GRIN3A, GRIN3B, HOMER1, ITPR1, ITPR2, ITPR3, MYO5A, PRKCE, RYR2, TRPV1]
51968	positive regulation of synaptic transmission, glutamatergic	GO_BiologicalProcess_20.07.2012	[5, 6, 7, 8, 9]	Group6	42.8571	6	1.8 E-7	2.3 E-5	6.8 E-33	8.2 E-32	[GRIA4, NLGN1, NLGN2, NLGN3, RELN, SHANK3]
51899	membrane depolarization	GO_BiologicalProcess_20.07.2012	[6, 8]	Group6	35.1351	26	1.1 E-25	1.5 E-23	6.8 E-33	8.2 E-32	[ANK2, ANK3, CACNA1E, CACNG2, CHRNA3, CHRNA4, CHRNA6, CHRNB2, DLG4, GRID2, GRIK1, GRIK2, GRIK5, GRIN1, GRIN2A, GRIN2B, GRIN2C, MTMR2, NLGN1, NLGN2, NLGN3, NLGN4X, PRKCZ, RELN, SHANK1, SHANK3]
45838	positive regulation of membrane potential	GO_BiologicalProcess_20.07.2012	[6, 8]	Group6	62.5	10	8.2 E-14	1.0 E-11	6.8 E-33	8.2 E-32	[ANK3, DLG4, GRIN1, NLGN1, NLGN2, NLGN3, PRKCZ, RELN, SHANK1, SHANK3]
70838	divalent metal ion transport	GO_BiologicalProcess_20.07.2012	[6, 7]	Group6	9.5057	25	1.8 E-10	2.3 E-8	6.8 E-33	8.2 E-32	[ANK2, CACNA1C, CACNA1E, CACNA1F, CACNG2, CACNG5, CAMK2A, CAMK2B, CAMK2D, CAMK2G, CHRNA4, CHRNA7, CHRNB2, CTNNB1, GRIN1, GRIN3A, GRIN3B, HOMER1, ITPR1, ITPR2, ITPR3, MYO5A, PRKCE, RYR2, TRPV1]
2000311	regulation of alpha-amino-3-hydroxy-5-methyl-4-isoxazole propionate selective glutamate receptor activity	GO_BiologicalProcess_20.07.2012	[4, 5, 6, 7, 8]	Group6	52.9412	9	1.2 E-11	1.5 E-9	6.8 E-33	8.2 E-32	[CACNG2, CACNG5, CNIH2, NLGN1, NLGN2, NLGN3, RELN, SHANK1, SHANK3]
32412	regulation of ion transmembrane transporter activity	GO_BiologicalProcess_20.07.2012	[5, 6, 7]	Group6	19.802	20	1.3 E-14	1.7 E-12	6.8 E-33	8.2 E-32	[ACTN4, ANK2, ANK3, CACNA1C, CACNA1E, CACNA1F, CACNG2, CACNG5, CAMK2D, CNIH2, DLG4, HOMER1, MYO5A, NLGN1, NLGN2, NLGN3, RELN, RYR2, SHANK1, SHANK3]
10959	regulation of metal ion transport	GO_BiologicalProcess_20.07.2012	[5, 6, 7]	Group6	9.72973	18	4.8 E-8	6.2 E-6	6.8 E-33	8.2 E-32	[ACTN4, ANK2, ANK3, CACNA1C, CACNA1E, CACNA1F, CACNG2, CACNG5, CAMK2B, CAMK2D, CAMK2G, CNTN1, CTNNB1, GRIN3B, HOMER1, MYO5A, PLCB4, RYR2]
1900449	regulation of glutamate receptor signaling pathway	GO_BiologicalProcess_20.07.2012	[4, 5, 6, 7]	Group6	45.4545	10	5.9 E-12	7.6 E-10	6.8 E-33	8.2 E-32	[CACNG2, CACNG5, CNIH2, DLG4, NLGN1, NLGN2, NLGN3, RELN, SHANK1, SHANK3]
43087	regulation of GTPase activity	GO_BiologicalProcess_20.07.2012	[5, 6, 8, 9, 10, 11, 12, 13, 14]	Group5	5.50459	12	1.8 E-3	2.3 E-1	9.4 E-9	1.1 E-7	[AGRN, AXIN1, AXIN2, EPHA4, EPHA5, ERBB2, GIT1, PTK2, RAP1GAP, RAPGEF2, SCRIB, SYNGAP1]
30817	regulation of cAMP biosynthetic process	GO_BiologicalProcess_20.07.2012	[7, 8, 9, 10, 11, 12]	Group5	7.31707	6	6.7 E-3	8.6 E-1	9.4 E-9	1.1 E-7	[AKAP5, GABBR1, GABBR2, GRM3, GRM7, PRKCA]
30814	regulation of cAMP metabolic process	GO_BiologicalProcess_20.07.2012	[7, 8, 9, 10, 11]	Group5	7.14286	6	7.5 E-3	9.7 E-1	9.4 E-9	1.1 E-7	[AKAP5, GABBR1, GABBR2, GRM3, GRM7, PRKCA]
6171	cAMP biosynthetic process	GO_BiologicalProcess_20.07.2012	[7, 8, 9, 10, 11]	Group5	6.59341	6	1.1 E-2	1	9.4 E-9	1.1 E-7	[AKAP5, GABBR1, GABBR2, GRM3, GRM7, PRKCA]
30802	regulation of cyclic nucleotide biosynthetic process	GO_BiologicalProcess_20.07.2012	[6, 7, 8, 9, 10, 11]	Group5	6.59341	6	1.1 E-2	1	9.4 E-9	1.1 E-7	[AKAP5, GABBR1, GABBR2, GRM3, GRM7, PRKCA]
9190	cyclic nucleotide biosynthetic process	GO_BiologicalProcess_20.07.2012	[7, 8, 9, 10]	Group5	5.35714	6	2.7 E-2	1	9.4 E-9	1.1 E-7	[AKAP5, GABBR1, GABBR2, GRM3, GRM7, PRKCA]
1900371	regulation of purine nucleotide biosynthetic process	GO_BiologicalProcess_20.07.2012	[6, 7, 8, 9, 10]	Group5	6.52174	6	1.1 E-2	1	9.4 E-9	1.1 E-7	[AKAP5, GABBR1, GABBR2, GRM3, GRM7, PRKCA]
46058	cAMP metabolic process	GO_BiologicalProcess_20.07.2012	[6, 7, 8, 9, 10]	Group5	5.60748	6	2.2 E-2	1	9.4 E-9	1.1 E-7	[AKAP5, GABBR1, GABBR2, GRM3, GRM7, PRKCA]
30799	regulation of cyclic nucleotide metabolic process	GO_BiologicalProcess_20.07.2012	[6, 7, 8, 9, 10]	Group5	6.18557	6	1.4 E-2	1	9.4 E-9	1.1 E-7	[AKAP5, GABBR1, GABBR2, GRM3, GRM7, PRKCA]
1900542	regulation of purine nucleotide metabolic process	GO_BiologicalProcess_20.07.2012	[6, 7, 8, 9]	Group5	5.34125	18	2.1 E-4	2.7 E-2	9.4 E-9	1.1 E-7	[AGRN, AKAP5, AXIN1, AXIN2, EPHA4, EPHA5, ERBB2, GABBR1, GABBR2, GIT1, GRM3, GRM7, PRKCA, PTK2, RAP1GAP, RAPGEF2, SCRIB, SYNGAP1]
35023	regulation of Rho protein signal transduction	GO_BiologicalProcess_20.07.2012	[6, 7, 8, 9]	Group5	5.59006	9	6.0 E-3	7.7 E-1	9.4 E-9	1.1 E-7	[AGRN, ARHGEF1, CDH2, EPHA4, EPHA5, ERBB2, KALRN, PTK2, SCRIB]
48013	ephrin receptor signaling pathway	GO_BiologicalProcess_20.07.2012	[6, 7, 8]	Group5	23.0769	6	1.1 E-5	1.4 E-3	9.4 E-9	1.1 E-7	[CDK5R1, EPHA5, EPHA7, EPHB1, EPHB4, PTK2]
46777	protein autophosphorylation	GO_BiologicalProcess_20.07.2012	[7]	Group5	6.77966	12	2.9 E-4	3.8 E-2	9.4 E-9	1.1 E-7	[CAMK2A, CAMK2B, CAMK2G, CSNK2A1, EPHA4, EPHA7, EPHB1, EPHB4, ERBB2, INSR, MYLK2, PTK2]
30808	regulation of nucleotide biosynthetic process	GO_BiologicalProcess_20.07.2012	[5, 6, 7, 8, 9]	Group5	6.52174	6	1.1 E-2	1	9.4 E-9	1.1 E-7	[AKAP5, GABBR1, GABBR2, GRM3, GRM7, PRKCA]
7266	Rho protein signal transduction	GO_BiologicalProcess_20.07.2012	[6, 7, 8]	Group5	5.10204	10	7.3 E-3	9.3 E-1	9.4 E-9	1.1 E-7	[AGRN, ARHGEF1, CDH2, CFL1, EPHA4, EPHA5, ERBB2, KALRN, PTK2, SCRIB]
50768	negative regulation of neurogenesis	GO_BiologicalProcess_20.07.2012	[5, 6, 7, 8]	Group5	8.53659	7	1.4 E-3	1.8 E-1	9.4 E-9	1.1 E-7	[ARHGEF1, CTNNA1, CTNNB1, EPHA4, PTK2, RTN4, SEMA4F]
46578	regulation of Ras protein signal transduction	GO_BiologicalProcess_20.07.2012	[5, 6, 7, 8]	Group5	5.28302	14	1.1 E-3	1.5 E-1	9.4 E-9	1.1 E-7	[AGRN, ARHGEF1, CDH2, EPHA4, EPHA5, ERBB2, GIT1, KALRN, PSD3, PTK2, RAP1GAP, RAPGEF2, SCRIB, SYNGAP1]
6140	regulation of nucleotide metabolic process	GO_BiologicalProcess_20.07.2012	[5, 6, 7, 8]	Group5	5.29412	18	2.3 E-4	3.0 E-2	9.4 E-9	1.1 E-7	[AGRN, AKAP5, AXIN1, AXIN2, EPHA4, EPHA5, ERBB2, GABBR1, GABBR2, GIT1, GRM3, GRM7, PRKCA, PTK2, RAP1GAP, RAPGEF2, SCRIB, SYNGAP1]
32319	regulation of Rho GTPase activity	GO_BiologicalProcess_20.07.2012	[7, 8, 9, 10, 11, 12, 13, 14, 15, 16]	Group5	6.59341	6	1.1 E-2	1	9.4 E-9	1.1 E-7	[AGRN, EPHA4, EPHA5, ERBB2, PTK2, SCRIB]
32318	regulation of Ras GTPase activity	GO_BiologicalProcess_20.07.2012	[6, 7, 8, 9, 10, 11, 12, 13, 14, 15]	Group5	6.45161	10	1.3 E-3	1.7 E-1	9.4 E-9	1.1 E-7	[AGRN, EPHA4, EPHA5, ERBB2, GIT1, PTK2, RAP1GAP, RAPGEF2, SCRIB, SYNGAP1]
33124	regulation of GTP catabolic process	GO_BiologicalProcess_20.07.2012	[7, 8, 9, 10, 11, 12, 13]	Group5	5.45455	12	2.0 E-3	2.5 E-1	9.4 E-9	1.1 E-7	[AGRN, AXIN1, AXIN2, EPHA4, EPHA5, ERBB2, GIT1, PTK2, RAP1GAP, RAPGEF2, SCRIB, SYNGAP1]
21987	cerebral cortex development	GO_BiologicalProcess_20.07.2012	[3, 4, 5, 6, 8, 9, 10]	Group4	9.23077	6	2.1 E-3	2.7 E-1	2.3 E-12	2.8 E-11	[CDK5R1, GRIN1, GRIN2A, GRIN2B, RELN, RTN4]
8306	associative learning	GO_BiologicalProcess_20.07.2012	[5, 7]	Group4	21.7391	10	2.4 E-8	3.0 E-6	2.3 E-12	2.8 E-11	[CACNA1E, CHRNB2, GABRA5, GRIN1, GRIN2A, GRIN2B, GRM7, NLGN3, SHANK1, TANC1]
8542	visual learning	GO_BiologicalProcess_20.07.2012	[3, 4, 6, 8]	Group4	20	6	2.7 E-5	3.5 E-3	2.3 E-12	2.8 E-11	[CACNA1E, CHRNB2, GRIN1, GRIN2A, NLGN3, TANC1]
48169	regulation of long-term neuronal synaptic plasticity	GO_BiologicalProcess_20.07.2012	[5, 7, 8, 9, 10]	Group3	30.4348	7	2.6 E-7	3.3 E-5	8.5 E-33	1.0 E-31	[CAMK2B, GRIK2, GRIN1, GRIN2A, GRIN2B, GRM5, SHANK3]
51899	membrane depolarization	GO_BiologicalProcess_20.07.2012	[6, 8]	Group3	35.1351	26	1.1 E-25	1.5 E-23	8.5 E-33	1.0 E-31	[ANK2, ANK3, CACNA1E, CACNG2, CHRNA3, CHRNA4, CHRNA6, CHRNB2, DLG4, GRID2, GRIK1, GRIK2, GRIK5, GRIN1, GRIN2A, GRIN2B, GRIN2C, MTMR2, NLGN1, NLGN2, NLGN3, NLGN4X, PRKCZ, RELN, SHANK1, SHANK3]
48168	regulation of neuronal synaptic plasticity	GO_BiologicalProcess_20.07.2012	[4, 6, 7, 8, 9]	Group3	27.907	12	3.8 E-11	4.9 E-9	8.5 E-33	1.0 E-31	[ARC, CAMK2A, CAMK2B, GRIK1, GRIK2, GRIN1, GRIN2A, GRIN2B, GRM5, MYLK2, NCDN, SHANK3]
60079	regulation of excitatory postsynaptic membrane potential	GO_BiologicalProcess_20.07.2012	[5, 6, 7, 9]	Group3	52.7778	19	3.0 E-23	3.8 E-21	8.5 E-33	1.0 E-31	[CHRNA3, DLG4, GRID2, GRIK1, GRIK2, GRIK5, GRIN1, GRIN2A, GRIN2B, GRIN2C, MTMR2, NLGN1, NLGN2, NLGN3, NLGN4X, PRKCZ, RELN, SHANK1, SHANK3]
21987	cerebral cortex development	GO_BiologicalProcess_20.07.2012	[3, 4, 5, 6, 8, 9, 10]	Group3	9.23077	6	2.1 E-3	2.7 E-1	8.5 E-33	1.0 E-31	[CDK5R1, GRIN1, GRIN2A, GRIN2B, RELN, RTN4]
35235	ionotropic glutamate receptor signaling pathway	GO_BiologicalProcess_20.07.2012	[5, 6, 7]	Group3	75	6	1.9 E-9	2.4 E-7	8.5 E-33	1.0 E-31	[CDK5R1, GRIA2, GRIA4, GRIK3, GRIN1, GRIN3B]
21543	pallium development	GO_BiologicalProcess_20.07.2012	[3, 4, 5, 7, 8, 9]	Group3	7.2165	7	3.8 E-3	4.8 E-1	8.5 E-33	1.0 E-31	[CDK5R1, EPHA5, GRIN1, GRIN2A, GRIN2B, RELN, RTN4]
8306	associative learning	GO_BiologicalProcess_20.07.2012	[5, 7]	Group3	21.7391	10	2.4 E-8	3.0 E-6	8.5 E-33	1.0 E-31	[CACNA1E, CHRNB2, GABRA5, GRIN1, GRIN2A, GRIN2B, GRM7, NLGN3, SHANK1, TANC1]
48167	regulation of synaptic plasticity	GO_BiologicalProcess_20.07.2012	[3, 5, 6, 7, 8]	Group3	21.5909	19	1.1 E-14	1.5 E-12	8.5 E-33	1.0 E-31	[ARC, BAIAP2, CAMK2A, CAMK2B, CTNND2, GRIK1, GRIK2, GRIN1, GRIN2A, GRIN2B, GRM5, MAP1B, MYLK2, NCDN, PRKCZ, RAPGEF2, RELN, SHANK3, SYNGAP1]
60078	regulation of postsynaptic membrane potential	GO_BiologicalProcess_20.07.2012	[4, 5, 6, 8]	Group3	51.2195	21	3.2 E-25	4.2 E-23	8.5 E-33	1.0 E-31	[CHRNA3, CHRNA4, DLG4, GLRA1, GRID2, GRIK1, GRIK2, GRIK5, GRIN1, GRIN2A, GRIN2B, GRIN2C, MTMR2, NLGN1, NLGN2, NLGN3, NLGN4X, PRKCZ, RELN, SHANK1, SHANK3]
21537	telencephalon development	GO_BiologicalProcess_20.07.2012	[3, 4, 6, 7, 8]	Group3	5.16129	8	1.4 E-2	1	8.5 E-33	1.0 E-31	[CDK5R1, EPHA5, GRIN1, GRIN2A, GRIN2B, RELN, RTN4, SHANK3]
8542	visual learning	GO_BiologicalProcess_20.07.2012	[3, 4, 6, 8]	Group3	20	6	2.7 E-5	3.5 E-3	8.5 E-33	1.0 E-31	[CACNA1E, CHRNB2, GRIN1, GRIN2A, NLGN3, TANC1]
7202	activation of phospholipase C activity	GO_BiologicalProcess_20.07.2012	[9, 10]	Group2	10.3448	6	1.1 E-3	1.5 E-1	5.6 E-16	6.7 E-15	[ITPR1, ITPR2, ITPR3, PRKCA, PRKCE, PRKCG]
51480	cytosolic calcium ion homeostasis	GO_BiologicalProcess_20.07.2012	[8, 10]	Group2	5.17241	9	9.8 E-3	1	5.6 E-16	6.7 E-15	[ANK2, CACNA1C, CAMK2D, CHRNA10, CHRNA9, ITPR1, ITPR3, PRKCE, RYR2]
60401	cytosolic calcium ion transport	GO_BiologicalProcess_20.07.2012	[8, 9]	Group2	7.79221	6	4.9 E-3	6.3 E-1	5.6 E-16	6.7 E-15	[ANK2, CACNA1C, CAMK2D, ITPR3, PRKCE, RYR2]
10863	positive regulation of phospholipase C activity	GO_BiologicalProcess_20.07.2012	[8, 9]	Group2	9.375	6	1.9 E-3	2.5 E-1	5.6 E-16	6.7 E-15	[ITPR1, ITPR2, ITPR3, PRKCA, PRKCE, PRKCG]
55074	calcium ion homeostasis	GO_BiologicalProcess_20.07.2012	[8]	Group2	5.32787	13	1.6 E-3	2.0 E-1	5.6 E-16	6.7 E-15	[ANK2, CACNA1C, CACNA1F, CAMK2D, CHRNA10, CHRNA7, CHRNA9, GRIK2, GRIN1, ITPR1, ITPR3, PRKCE, RYR2]
51925	regulation of calcium ion transport via voltage-gated calcium channel activity	GO_BiologicalProcess_20.07.2012	[6, 7, 8, 9, 10]	Group2	12.5	6	4.2 E-4	5.4 E-2	5.6 E-16	6.7 E-15	[ANK2, CACNA1C, CACNA1E, CACNA1F, CACNG2, CACNG5]
7173	epidermal growth factor receptor signaling pathway	GO_BiologicalProcess_20.07.2012	[7, 8, 9]	Group2	6.13497	10	1.9 E-3	2.5 E-1	5.6 E-16	6.7 E-15	[ADAM10, ERBB2, ERBB2IP, ITPR1, ITPR2, ITPR3, PRKCA, PRKCE, PRKCG, TRIB3]
6874	cellular calcium ion homeostasis	GO_BiologicalProcess_20.07.2012	[7, 9]	Group2	5.55556	13	1.1 E-3	1.4 E-1	5.6 E-16	6.7 E-15	[ANK2, CACNA1C, CACNA1F, CAMK2D, CHRNA10, CHRNA7, CHRNA9, GRIK2, GRIN1, ITPR1, ITPR3, PRKCE, RYR2]
1900274	regulation of phospholipase C activity	GO_BiologicalProcess_20.07.2012	[7, 8]	Group2	9.23077	6	2.1 E-3	2.7 E-1	5.6 E-16	6.7 E-15	[ITPR1, ITPR2, ITPR3, PRKCA, PRKCE, PRKCG]
51924	regulation of calcium ion transport	GO_BiologicalProcess_20.07.2012	[6, 7, 8, 9]	Group2	9.39597	14	2.3 E-6	3.0 E-4	5.6 E-16	6.7 E-15	[ANK2, CACNA1C, CACNA1E, CACNA1F, CACNG2, CACNG5, CAMK2B, CAMK2D, CAMK2G, CTNNB1, GRIN3B, HOMER1, MYO5A, RYR2]
10518	positive regulation of phospholipase activity	GO_BiologicalProcess_20.07.2012	[7, 8]	Group2	8.10811	6	4.0 E-3	5.2 E-1	5.6 E-16	6.7 E-15	[ITPR1, ITPR2, ITPR3, PRKCA, PRKCE, PRKCG]
6816	calcium ion transport	GO_BiologicalProcess_20.07.2012	[7, 8]	Group2	10.8696	25	9.8 E-12	1.2 E-9	5.6 E-16	6.7 E-15	[ANK2, CACNA1C, CACNA1E, CACNA1F, CACNG2, CACNG5, CAMK2A, CAMK2B, CAMK2D, CAMK2G, CHRNA4, CHRNA7, CHRNB2, CTNNB1, GRIN1, GRIN3A, GRIN3B, HOMER1, ITPR1, ITPR2, ITPR3, MYO5A, PRKCE, RYR2, TRPV1]
72507	divalent inorganic cation homeostasis	GO_BiologicalProcess_20.07.2012	[7]	Group2	5.01931	13	2.7 E-3	3.5 E-1	5.6 E-16	6.7 E-15	[ANK2, CACNA1C, CACNA1F, CAMK2D, CHRNA10, CHRNA7, CHRNA9, GRIK2, GRIN1, ITPR1, ITPR3, PRKCE, RYR2]
72503	cellular divalent inorganic cation homeostasis	GO_BiologicalProcess_20.07.2012	[6, 8]	Group2	5.24194	13	1.8 E-3	2.4 E-1	5.6 E-16	6.7 E-15	[ANK2, CACNA1C, CACNA1F, CAMK2D, CHRNA10, CHRNA7, CHRNA9, GRIK2, GRIN1, ITPR1, ITPR3, PRKCE, RYR2]
50796	regulation of insulin secretion	GO_BiologicalProcess_20.07.2012	[5, 6, 7, 8, 9]	Group2	10.6061	14	5.4 E-7	6.9 E-5	5.6 E-16	6.7 E-15	[AKAP5, CACNA1C, CACNA1E, CHRM3, EPHA5, ITPR1, ITPR2, ITPR3, MARCKS, PRKCA, PRKCE, RAP1A, RAP1B, RAPGEF4]
43410	positive regulation of MAPK cascade	GO_BiologicalProcess_20.07.2012	[5, 6, 7, 8, 9]	Group2	5.42169	9	7.3 E-3	9.4 E-1	5.6 E-16	6.7 E-15	[AXIN1, CTNNB1, ERBB2, GRM4, INSR, PRKCA, PRKCE, PRKCZ, SEMA4C]
38127	ERBB signaling pathway	GO_BiologicalProcess_20.07.2012	[6, 7, 8]	Group2	6.13497	10	1.9 E-3	2.5 E-1	5.6 E-16	6.7 E-15	[ADAM10, ERBB2, ERBB2IP, ITPR1, ITPR2, ITPR3, PRKCA, PRKCE, PRKCG, TRIB3]
70838	divalent metal ion transport	GO_BiologicalProcess_20.07.2012	[6, 7]	Group2	9.5057	25	1.8 E-10	2.3 E-8	5.6 E-16	6.7 E-15	[ANK2, CACNA1C, CACNA1E, CACNA1F, CACNG2, CACNG5, CAMK2A, CAMK2B, CAMK2D, CAMK2G, CHRNA4, CHRNA7, CHRNB2, CTNNB1, GRIN1, GRIN3A, GRIN3B, HOMER1, ITPR1, ITPR2, ITPR3, MYO5A, PRKCE, RYR2, TRPV1]
60193	positive regulation of lipase activity	GO_BiologicalProcess_20.07.2012	[6, 7]	Group2	7.31707	6	6.7 E-3	8.6 E-1	5.6 E-16	6.7 E-15	[ITPR1, ITPR2, ITPR3, PRKCA, PRKCE, PRKCG]
30073	insulin secretion	GO_BiologicalProcess_20.07.2012	[5, 6, 7, 8]	Group2	10.2564	16	1.3 E-7	1.6 E-5	5.6 E-16	6.7 E-15	[AKAP5, CACNA1C, CACNA1E, CAMK2G, CHRM3, EPHA5, ITPR1, ITPR2, ITPR3, MARCKS, MYO5A, PRKCA, PRKCE, RAP1A, RAP1B, RAPGEF4]
10517	regulation of phospholipase activity	GO_BiologicalProcess_20.07.2012	[6, 7]	Group2	7.40741	6	6.3 E-3	8.1 E-1	5.6 E-16	6.7 E-15	[ITPR1, ITPR2, ITPR3, PRKCA, PRKCE, PRKCG]
8543	fibroblast growth factor receptor signaling pathway	GO_BiologicalProcess_20.07.2012	[5, 6, 7, 8]	Group2	6.47482	9	2.2 E-3	2.9 E-1	5.6 E-16	6.7 E-15	[CTNNB1, ITPR1, ITPR2, ITPR3, PRKCA, PRKCE, PRKCG, SULF1, TRIB3]
70588	calcium ion transmembrane transport,vertical	GO_BiologicalProcess_20.07.2012	[4, 5, 6, 8, 9]	Group2	19.5122	8	1.5 E-6	1.9 E-4	5.6 E-16	6.7 E-15	[CTNNB1, GRIN1, GRIN3B, HOMER1, ITPR1, ITPR2, RYR2, TRPV1]
90276	regulation of peptide hormone secretion	GO_BiologicalProcess_20.07.2012	[4, 5, 6, 7, 8]	Group2	10.6383	15	2.0 E-7	2.6 E-5	5.6 E-16	6.7 E-15	[AKAP5, CACNA1C, CACNA1E, CHRM3, EPHA5, GABBR1, ITPR1, ITPR2, ITPR3, MARCKS, PRKCA, PRKCE, RAP1A, RAP1B, RAPGEF4]
10959	regulation of metal ion transport	GO_BiologicalProcess_20.07.2012	[5, 6, 7]	Group2	9.72973	18	4.8 E-8	6.2 E-6	5.6 E-16	6.7 E-15	[ACTN4, ANK2, ANK3, CACNA1C, CACNA1E, CACNA1F, CACNG2, CACNG5, CAMK2B, CAMK2D, CAMK2G, CNTN1, CTNNB1, GRIN3B, HOMER1, MYO5A, PLCB4, RYR2]
30072	peptide hormone secretion	GO_BiologicalProcess_20.07.2012	[4, 5, 6, 7]	Group2	9.65909	17	1.2 E-7	1.6 E-5	5.6 E-16	6.7 E-15	[AKAP5, CACNA1C, CACNA1E, CAMK2G, CHRM3, EPHA5, GABBR1, ITPR1, ITPR2, ITPR3, MARCKS, MYO5A, PRKCA, PRKCE, RAP1A, RAP1B, RAPGEF4]
46883	regulation of hormone secretion	GO_BiologicalProcess_20.07.2012	[3, 4, 5, 6, 7]	Group2	8.67052	15	2.8 E-6	3.6 E-4	5.6 E-16	6.7 E-15	[AKAP5, CACNA1C, CACNA1E, CHRM3, EPHA5, GABBR1, ITPR1, ITPR2, ITPR3, MARCKS, PRKCA, PRKCE, RAP1A, RAP1B, RAPGEF4]
60402	calcium ion transport into cytosol	GO_BiologicalProcess_20.07.2012	[9, 10, 12]	Group2	7.89474	6	4.6 E-3	5.9 E-1	5.6 E-16	6.7 E-15	[ANK2, CACNA1C, CAMK2D, ITPR3, PRKCE, RYR2]
7204	elevation of cytosolic calcium ion concentration	GO_BiologicalProcess_20.07.2012	[9, 11]	Group2	5.55556	9	6.2 E-3	8.0 E-1	5.6 E-16	6.7 E-15	[ANK2, CACNA1C, CAMK2D, CHRNA10, CHRNA9, ITPR1, ITPR3, PRKCE, RYR2]
50770	regulation of axonogenesis	GO_BiologicalProcess_20.07.2012	[5, 6, 7, 8, 9, 10, 11, 12]	Group11	11.3402	11	4.6 E-6	6.0 E-4	6.4 E-10	7.7 E-9	[ACHE, ARHGEF1, CDH2, DSCAM, EPHA4, GRIN1, LRRC4C, MAP1B, PTK2, RTN4, SEMA4F]
35023	regulation of Rho protein signal transduction	GO_BiologicalProcess_20.07.2012	[6, 7, 8, 9]	Group11	5.59006	9	6.0 E-3	7.7 E-1	6.4 E-10	7.7 E-9	[AGRN, ARHGEF1, CDH2, EPHA4, EPHA5, ERBB2, KALRN, PTK2, SCRIB]
10975	regulation of neuron projection development	GO_BiologicalProcess_20.07.2012	[4, 5, 6, 7, 8, 9, 10]	Group11	12.6316	24	1.0 E-12	1.2 E-10	6.4 E-10	7.7 E-9	[ACHE, ACTR3, ARHGEF1, CAMK2B, CAPRIN2, CDH2, CDK5R1, CHRNA3, CHRNB2, DSCAM, EPHA4, GRIN1, LRRC4C, MAP1B, NLGN1, PDLIM5, PTK2, PTPRD, RAPGEF4, RELN, RTN4, SEMA4F, SHANK3, SPOCK1]
7266	Rho protein signal transduction	GO_BiologicalProcess_20.07.2012	[6, 7, 8]	Group11	5.10204	10	7.3 E-3	9.3 E-1	6.4 E-10	7.7 E-9	[AGRN, ARHGEF1, CDH2, CFL1, EPHA4, EPHA5, ERBB2, KALRN, PTK2, SCRIB]
50768	negative regulation of neurogenesis	GO_BiologicalProcess_20.07.2012	[5, 6, 7, 8]	Group11	8.53659	7	1.4 E-3	1.8 E-1	6.4 E-10	7.7 E-9	[ARHGEF1, CTNNA1, CTNNB1, EPHA4, PTK2, RTN4, SEMA4F]
45664	regulation of neuron differentiation	GO_BiologicalProcess_20.07.2012	[5, 6, 7, 8]	Group11	8	24	1.3 E-8	1.7 E-6	6.4 E-10	7.7 E-9	[ACHE, ACTR3, ARHGEF1, CAMK2B, CAPRIN2, CDH2, CDK5R1, CHRNA3, CHRNB2, DSCAM, EPHA4, GRIN1, LRRC4C, MAP1B, NLGN1, PDLIM5, PTK2, PTPRD, RAPGEF4, RELN, RTN4, SEMA4F, SHANK3, SPOCK1]
8038	neuron recognition	GO_BiologicalProcess_20.07.2012	[3, 5, 6, 8, 9]	Group11	24.1379	7	1.5 E-6	1.9 E-4	6.4 E-10	7.7 E-9	[CDK5R1, DSCAM, DYNLL2, EPHA4, NTM, OPCML, RTN4]
50767	regulation of neurogenesis	GO_BiologicalProcess_20.07.2012	[5, 6, 7]	Group11	7.5	27	6.4 E-9	8.2 E-7	6.4 E-10	7.7 E-9	[ACHE, ACTR3, ARHGEF1, CAMK2B, CAPRIN2, CDH2, CDK5R1, CHRNA3, CHRNB2, CTNNA1, CTNNB1, DSCAM, EPHA4, GRIN1, GRM5, LRRC4C, MAP1B, NLGN1, PDLIM5, PTK2, PTPRD, RAPGEF4, RELN, RTN4, SEMA4F, SHANK3, SPOCK1]
48741	skeletal muscle fiber development	GO_BiologicalProcess_20.07.2012	[7, 8]	Group10	9.33333	7	8.6 E-4	1.1 E-1	2.9 E-3	3.5 E-2	[AGRN, CACNG2, CAV2, CHRNA1, ERBB2, HOMER1, SNTA1]
7519	skeletal muscle tissue development	GO_BiologicalProcess_20.07.2012	[6, 7]	Group10	5.55556	9	6.2 E-3	8.0 E-1	2.9 E-3	3.5 E-2	[AGRN, CACNG2, CAV2, CHRNA1, CHRND, ERBB2, HOMER1, MYLK2, SNTA1]
51968	positive regulation of synaptic transmission, glutamatergic	GO_BiologicalProcess_20.07.2012	[5, 6, 7, 8, 9]	Group1	42.8571	6	1.8 E-7	2.3 E-5	1.8 E-13	2.2 E-12	[GRIA4, NLGN1, NLGN2, NLGN3, RELN, SHANK3]
45838	positive regulation of membrane potential	GO_BiologicalProcess_20.07.2012	[6, 8]	Group1	62.5	10	8.2 E-14	1.0 E-11	1.8 E-13	2.2 E-12	[ANK3, DLG4, GRIN1, NLGN1, NLGN2, NLGN3, PRKCZ, RELN, SHANK1, SHANK3]
21953	central nervous system neuron differentiation	GO_BiologicalProcess_20.07.2012	[5, 6, 7, 8]	Group1	6.83761	8	2.8 E-3	3.6 E-1	1.8 E-13	2.2 E-12	[AXIN1, CHRNB2, EPHA4, EPHB1, MAP2, PTK2, SHANK3, SPOCK1]
51963	regulation of synapse assembly	GO_BiologicalProcess_20.07.2012	[3, 4, 5, 6, 7, 8]	Group1	34.4828	10	1.6 E-10	2.0 E-8	1.8 E-13	2.2 E-12	[AGRN, CHRNB2, EPHB1, GRIN1, LRRC4B, NLGN1, NLGN2, NLGN3, PDLIM5, PTK2]
8542	visual learning	GO_BiologicalProcess_20.07.2012	[3, 4, 6, 8]	Group1	20	6	2.7 E-5	3.5 E-3	1.8 E-13	2.2 E-12	[CACNA1E, CHRNB2, GRIN1, GRIN2A, NLGN3, TANC1]
50807	regulation of synapse organization	GO_BiologicalProcess_20.07.2012	[3, 4, 5, 6, 7]	Group1	29.5455	13	2.5 E-12	3.3 E-10	1.8 E-13	2.2 E-12	[AGRN, CAMK2B, CHRNB2, EPHB1, GRIN1, LRRC4B, NLGN1, NLGN2, NLGN3, PDLIM5, PTK2, RELN, SHANK3]
42552	myelination	GO_BiologicalProcess_20.07.2012	[4, 7, 8, 10, 12]	Group0	8.69565	6	2.8 E-3	3.6 E-1	1.5 E-29	1.8 E-28	[CDH2, CNTNAP1, CTNNB1, ERBB2, MYO5A, NFASC]
8366	axon ensheathment	GO_BiologicalProcess_20.07.2012	[3, 6, 7, 9, 11]	Group0	8.33333	6	3.5 E-3	4.5 E-1	1.5 E-29	1.8 E-28	[CDH2, CNTNAP1, CTNNB1, ERBB2, MYO5A, NFASC]
1508	regulation of action potential	GO_BiologicalProcess_20.07.2012	[6, 8]	Group0	15.6522	18	1.9 E-11	2.5 E-9	1.5 E-29	1.8 E-28	[ANK2, ANK3, CDH2, CHRNA1, CHRNA4, CHRNB2, CHRNB4, CNTNAP1, CTNNB1, ERBB2, GLRA1, GRIK2, GRIN2A, GRIN2B, KCND2, MYO5A, NFASC, RYR2]
19228	regulation of action potential in neuron	GO_BiologicalProcess_20.07.2012	[4, 5, 7, 9]	Group0	10.5882	9	6.0 E-5	7.7 E-3	1.5 E-29	1.8 E-28	[ANK3, CDH2, CHRNA1, CNTNAP1, CTNNB1, ERBB2, GRIK2, MYO5A, NFASC]
