# Supplementary material for: miRNA Regulons Associated with Synaptic Function
Source: PLoS One. 2012 Oct 8;7(10):e46189. doi: 10.1371/journal.pone.0046189 (PMC3468272; doi:10.1371/journal.pone.0046189)
Supplement: Table S4 — List of predicted miRNA-presynaptic transcript interactions. miRNA predictions in both CDS and 3′UTR of each presynaptic protein using TargetScan v6.0 or Diana-microT-CDS algorithms. (XLSX) [file pone.0046189.s011.xlsx]

## Sheet: Sheet1
Prediction of direct miRNA- presynaptic mRNA interactions by TargetScan and DIANA-microT-CDS
Gene name	miRNA ID	TargetScan	Diana-microT-CDS
SNAP29	miR-188	*
	miR-3689	*	*
	miR-548		*
	miR-574		*
	miR-147		*
	miR-4524	*	*
	miR-743	*
	miR-515	*
	miR-155	*
	miR-652	*
	miR-762	*
	miR-214	*
	miR-138	*
	miR-132	*
	miR-506	*
	miR-324	*
ATP6V1H	miR-515	*	*
	miR-1184	*	*
	miR-25	*
	miR-182		*
	miR-1224	*	*
	miR-103	*
	miR-153		*
	miR-922	*
	miR-224		*
	miR-3074		*
	miR-221	*
	miR-17	*
TPM3	miR-613		*
	miR-330	*
	miR-497	*
	miR-493	*	*
	miR-17	*
	miR-515	*	*
	miR-129		*
	miR-28		*
	miR-4659		*
	miR-1286		*
	miR-8	*
	miR-338	*
	miR-1245	*
	miR-1		*
	miR-3065		*
	miR-506	*
	miR-143	*	*
	miR-586		*
	miR-188	*
	miR-145	*	*
	miR-646	*	*
	miR-499		*
	miR-1323		*
	miR-320		*
	miR-3180		*
	miR-766		*
	miR-548	*	*
	miR-136		*
	miR-1178		*
	miR-95	*
	miR-5692		*
	miR-367	*	*
	miR-3190	*
	miR-940		*
	miR-1207	*
	miR-1827	*	*
LGI3	miR-296	*
	miR-1268	*
	miR-1285	*
	miR-764	*
	miR-1254	*
	miR-486	*
	miR-290	*
	miR-661	*
	miR-612	*
	miR-3180	*	*
	miR-103	*
	miR-137		*
	miR-548	*
	miR-922		*
	miR-574	*	*
	miR-449	*
	miR-657	*
	miR-1343	*
	miR-515	*
	miR-25	*
	miR-423	*
	miR-342	*
	miR-181	*
	miR-1207	*
	miR-431	*
	miR-3116	*
	miR-1205	*
	miR-34	*
	miR-506	*
SYT5	miR-1281	*
	miR-149	*
	miR-3190	*
	miR-25	*
	miR-1909	*
	miR-219		*
	miR-608	*
	miR-1538	*
	miR-214	*
	miR-506	*
	miR-615	*
	miR-346	*
	miR-500	*
ACTN4	miR-125	*
	miR-24	*
	miR-188	*
	miR-486	*
	miR-1234	*
	miR-1255	*
	miR-766	*
	miR-185	*
	miR-559		*
	miR-221	*
	miR-515	*
	miR-1226	*
	miR-129		*
	miR-1288	*
	miR-25	*
	miR-342	*
	miR-675	*
	miR-652	*
	miR-1273	*
	miR-1207	*
	miR-608	*
	miR-153		*
	miR-3622	*
	miR-214	*
	miR-631	*
	miR-154	*	*
	miR-324	*
SV2C	miR-649		*
	miR-670	*
	miR-329		*
	miR-345	*
	miR-221	*
	miR-4482		*
	miR-181	*
	miR-96	*
	miR-4659		*
	miR-760	*
	miR-153	*
	miR-626	*
	miR-3064	*	*
	miR-4436	*
	miR-467		*
	miR-642	*
	miR-182		*
	miR-103	*
	miR-766	*
	let-7		*
	miR-548		*
	miR-31	*
	miR-1306	*
	miR-3135	*
	miR-1915	*	*
	miR-1301	*	*
	miR-650		*
	miR-3622	*
	miR-1827		*
	miR-154		*
	miR-101	*	*
	miR-346	*
ACTB	miR-942		*
	miR-433		*
	miR-145		*
	miR-493	*	*
	miR-196		*
	let-7	*	*
	miR-548	*
	miR-3680		*
	miR-1275	*
	miR-625	*
	miR-515	*	*
	miR-342	*
	miR-1273	*
	miR-4477		*
	miR-608	*
	miR-653		*
	miR-1237		*
	miR-1181	*
	miR-544		*
	miR-876		*
	miR-154	*
SCAMP5	miR-24	*	*
	miR-3150	*
	miR-188	*
	miR-1254	*
	miR-2861	*
	miR-584	*	*
	miR-654	*
	miR-3202		*
	miR-485	*
	miR-29		*
	miR-515	*	*
	miR-25	*
	miR-423	*
	miR-1207	*
	miR-3116	*	*
	miR-1273	*
	miR-1225	*	*
	miR-1909	*
	miR-1915	*	*
	miR-762	*
	miR-1913	*
	miR-506	*
	miR-4650	*
	miR-324	*
	miR-615	*
	miR-331	*
PFN2	miR-488		*
	miR-140		*
	miR-194		*
	miR-452		*
	miR-30		*
	miR-290		*
	miR-1287		*
	miR-493		*
	miR-329		*
	miR-379		*
	miR-4524		*
	miR-891		*
	miR-17	*	*
	miR-515	*	*
	miR-183	*	*
	miR-624		*
	miR-28	*	*
	miR-181	*
	miR-338		*
	miR-1245		*
	miR-3065		*
	miR-1		*
	miR-7		*
	miR-506	*	*
	miR-340		*
	miR-296	*	*
	miR-4776	*
	miR-125		*
	miR-373		*
	miR-19		*
	miR-578		*
	miR-561		*
	miR-499		*
	miR-3180	*	*
	miR-548		*
	miR-633		*
	miR-3160		*
	miR-641		*
	miR-885	*
	miR-302_2		*
	miR-3135		*
	miR-133		*
	miR-34		*
	miR-595		*
	miR-214		*
	miR-302		*
RIMS4	miR-326	*	*
	miR-330	*	*
	miR-361	*
	miR-767		*
	miR-486	*	*
	miR-612	*
	miR-1247	*
	miR-2861	*
	miR-939	*
	miR-3202		*
	miR-515	*
	miR-25	*
	miR-593	*	*
	miR-4283	*
	miR-874	*
	miR-615	*
	miR-363	*
	miR-296	*	*
	miR-1285	*	*
	miR-3179		*
	miR-556		*
	miR-22		*
	miR-548		*
	miR-572	*
	miR-1293	*
	miR-423	*	*
	miR-3190	*
	miR-1914		*
	miR-610		*
	miR-1225	*	*
	miR-1915	*	*
	miR-1271		*
	miR-650		*
	miR-1913		*
	miR-1299		*
	miR-324		*
	miR-331	*
RAB6C	miR-4436	*
	miR-30	*
	miR-218	*
	miR-548	*	*
	miR-17	*
	miR-664	*	*
	miR-743	*
	miR-5692		*
	miR-515	*
	miR-378	*
	miR-3119	*	*
	miR-1915		*
	miR-4659	*	*
	miR-26	*
	miR-214	*	*
	miR-544	*
	miR-506	*
	miR-154	*
	miR-101		*
VAMP2	miR-3150		*
	miR-613		*
	miR-628		*
	miR-486	*	*
	miR-493		*
	miR-329		*
	miR-939		*
	miR-1275	*	*
	miR-657		*
	miR-149	*	*
	miR-5701		*
	miR-515	*
	miR-3199		*
	miR-365		*
	miR-4477		*
	miR-153		*
	miR-568		*
	miR-506		*
	miR-450		*
	miR-1272	*
	miR-3179		*
	miR-467		*
	miR-3689	*
	miR-604	*
	miR-766	*
	miR-548		*
	miR-185	*
	miR-449	*	*
	miR-625	*	*
	miR-664		*
	miR-5692		*
	miR-5681		*
	miR-1207	*	*
	miR-1909	*
	miR-34	*	*
	miR-362		*
	miR-154	*	*
SYNPR	miR-296	*
	miR-1202	*
	miR-671		*
	miR-499		*
	miR-329		*
	miR-548	*
	miR-136	*
	miR-891	*
	miR-17	*
	miR-515	*	*
	miR-181	*	*
	miR-105		*
	miR-3926		*
	miR-144		*
	miR-302		*
	miR-1299	*	*
	miR-506	*	*
	miR-450	*
	miR-154	*
KCTD12	miR-122	*	*
	miR-1305		*
	miR-654	*
	miR-1253		*
	miR-743		*
	miR-149	*
	miR-616		*
	miR-5701		*
	miR-515	*	*
	miR-183		*
	miR-1250	*
	miR-25	*
	miR-190		*
	miR-3116		*
	miR-3529		*
	miR-1303		*
	miR-8		*
	miR-608	*
	miR-506		*
	miR-615	*
	miR-373		*
	miR-582		*
	miR-1323		*
	let-7		*
	miR-548		*
	miR-9		*
	miR-33		*
	miR-664		*
	miR-484		*
	miR-1290		*
	miR-224	*	*
	miR-1257		*
	miR-154		*
	miR-500		*
PTK2	miR-135		*
	miR-942		*
	miR-216		*
	miR-330	*	*
	miR-1307	*
	miR-1267		*
	miR-452		*
	miR-1208		*
	miR-3913	*	*
	miR-1179		*
	miR-204		*
	miR-149		*
	miR-186		*
	miR-515	*	*
	miR-378	*
	miR-3119		*
	miR-1273	*
	miR-4659		*
	miR-8		*
	miR-676		*
	miR-1200		*
	miR-335		*
	miR-188		*
	miR-582	*	*
	miR-182	*
	let-7		*
	miR-22		*
	miR-548		*
	miR-193	*
	miR-9		*
	miR-95		*
	miR-4679		*
	miR-1343		*
	miR-1226	*	*
	miR-587		*
	miR-1248		*
	miR-1193	*	*
	miR-412		*
	miR-500		*
GABBR1	miR-296	*
	miR-216		*
	miR-25	*
	miR-181	*
	miR-3135		*
	miR-646	*	*
	miR-1909	*
	miR-30	*
	miR-1287		*
	miR-432		*
	miR-1255		*
	miR-558		*
	miR-3670	*
	miR-3914		*
STX3	miR-3156		*
	miR-3150	*
	miR-330		*
	miR-216	*
	miR-361	*
	miR-455	*
	miR-30		*
	miR-329		*
	miR-558	*
	miR-766	*
	let-7		*
	miR-193	*
	miR-3914		*
	miR-328	*
	miR-15	*
	miR-1226	*
	miR-515	*	*
	miR-1249	*
	miR-197	*
	miR-760	*
	miR-27	*	*
	miR-205		*
	miR-4520	*
	miR-450		*
	miR-4650		*
	miR-500	*
TMEM163	miR-711	*
	miR-593	*
	miR-188	*
	miR-1207	*
	miR-589	*	*
	miR-1271		*
	miR-1255	*
	miR-3180	*
	let-7	*
	miR-548	*
	miR-506		*
	miR-920	*
	miR-937	*
	miR-3960	*
L1CAM	miR-1268	*
	miR-486	*
	miR-2861	*
	miR-654	*	*
	miR-647	*
	miR-1275	*
	miR-204		*
	miR-149	*
	miR-28	*
	miR-25	*	*
	miR-342	*
	miR-1273	*
	miR-608	*
	miR-762	*
	miR-663	*
	miR-296	*
	miR-542	*
	miR-744	*
	miR-604	*
	miR-182		*
	miR-3180	*
	miR-193	*
	miR-485	*
	miR-625	*
	miR-1343	*	*
	miR-3190	*
	miR-541	*	*
	miR-1207	*
	miR-491	*
	miR-3135	*
	miR-1913	*	*
	miR-302		*
	miR-324	*
	miR-154	*
PCDH9	miR-24		*
	miR-3150	*
	miR-942		*
	miR-361	*
	miR-628	*	*
	miR-505	*
	miR-329		*
	miR-137		*
	miR-142		*
	miR-4524		*
	miR-4482		*
	miR-15		*
	miR-155		*
	miR-515	*	*
	miR-129		*
	miR-25		*
	miR-802		*
	miR-342	*
	miR-181		*
	miR-557		*
	miR-3529		*
	miR-1273	*
	miR-8		*
	miR-4773		*
	miR-590		*
	miR-3065		*
	miR-138		*
	miR-132	*	*
	miR-7		*
	miR-506	*	*
	miR-450	*
	miR-335		*
	miR-203	*
	miR-188	*	*
	miR-711	*
	miR-455		*
	miR-561		*
	miR-548		*
	miR-9		*
	miR-2355	*
	miR-185	*	*
	miR-32		*
	miR-5692		*
	miR-3160	*	*
	miR-587		*
	miR-367	*
	miR-3190	*
	miR-885		*
	miR-589		*
	miR-1909	*
	miR-302		*
	miR-154		*
	miR-668	*	*
	miR-500	*	*
CNTNAP1	miR-135		*
	miR-670	*	*
	miR-497		*
	miR-1307	*
	miR-486	*
	miR-505	*
	miR-1247	*
	miR-127	*
	miR-345	*
	miR-3202		*
	miR-448		*
	miR-503		*
	miR-1275	*
	miR-17	*	*
	miR-657	*
	miR-15	*	*
	miR-186		*
	miR-515		*
	miR-761		*
	miR-658	*
	miR-25	*
	miR-1273	*
	miR-1286	*
	miR-4283	*
	miR-762	*
	miR-765	*	*
	miR-1181	*
	miR-631	*
	miR-340		*
	miR-322		*
	miR-467		*
	miR-188	*	*
	miR-1469	*
	miR-646		*
	miR-1255	*
	miR-103	*	*
	miR-185	*
	miR-23	*
	miR-449	*	*
	miR-485	*
	miR-625	*	*
	miR-1343		*
	miR-1207	*
	miR-637	*
	miR-34		*
	miR-154		*
	miR-1827		*
SV2B	miR-135		*
	miR-505	*
	miR-4771	*
	miR-654	*
	miR-566	*
	miR-186		*
	miR-515	*	*
	miR-342		*
	miR-1972	*
	miR-181	*
	miR-1273	*
	miR-223		*
	miR-4662	*
	miR-590		*
	miR-506		*
	miR-125	*	*
	miR-150		*
	miR-188	*
	miR-1202	*
	miR-467		*
	miR-550		*
	miR-582		*
	miR-766	*	*
	miR-130		*
	miR-548		*
	miR-1178		*
	miR-619	*
	miR-33		*
	miR-636		*
	miR-3160		*
	miR-4509		*
	miR-541	*
	miR-3190	*
	miR-940		*
	miR-1915	*
	miR-944		*
	miR-3688		*
	miR-1237		*
	miR-3622	*	*
	miR-154		*
DNM1	miR-1268	*
	miR-3179	*	*
	miR-671	*
	miR-1908	*
	miR-548	*
	miR-185	*	*
	miR-149	*
	miR-515	*
	miR-197	*
	miR-658	*
	miR-3190	*
	miR-128		*
	miR-1306	*
	miR-637	*
	miR-1273	*
	miR-4283	*	*
	miR-762	*
	miR-4435	*
	miR-4773		*
	miR-339	*
	miR-224		*
	miR-663	*
	miR-4650	*
	miR-154	*	*
	miR-3960	*
GABRA2	miR-3910		*
	miR-194		*
	miR-188	*
	miR-329		*
	miR-22		*
	miR-548		*
	miR-379	*	*
	miR-1304		*
	miR-449	*	*
	miR-485	*
	miR-204	*	*
	miR-5692		*
	miR-587		*
	miR-1296	*
	miR-8		*
	miR-597	*	*
	miR-7		*
	miR-676		*
	miR-500	*
ATP6V1D	miR-199		*
	miR-942	*
	miR-214	*
	miR-3074		*
	miR-506	*
	miR-1273	*	*
	miR-4650		*
ACTN3	miR-34	*
	miR-3065		*
	miR-188	*
	miR-637	*
	miR-449	*
RTN4	miR-194	*
	miR-497	*	*
	miR-21		*
	miR-345	*
	miR-4524	*
	miR-891	*
	miR-17	*
	miR-644	*
	miR-15	*
	miR-515	*
	miR-99		*
	miR-593	*
	miR-1273	*
	miR-4659		*
	miR-8	*
	miR-4662		*
	miR-368	*
	miR-590		*
	miR-506	*	*
	miR-322	*
	miR-3156		*
	miR-1272		*
	miR-550	*
	miR-455	*	*
	miR-582		*
	miR-646		*
	miR-182		*
	miR-548	*	*
	miR-148		*
	miR-4679		*
	miR-1271	*
	miR-302		*
ATP6V1F	miR-302		*
SLC18A2	miR-467		*
	miR-4436	*
	miR-561		*
	miR-493	*
	miR-1255	*
	miR-103	*
	miR-596	*
	miR-218	*
	miR-607		*
	miR-548	*
	let-7	*	*
	miR-142		*
	miR-374		*
	miR-9		*
	miR-1179	*
	miR-148		*
	miR-5692		*
	miR-29	*
	miR-515	*
	miR-1207	*
	miR-1273	*
	miR-8	*	*
	miR-214	*
	miR-1193		*
	miR-4520		*
	miR-597	*	*
	miR-506	*
	miR-412	*
	miR-154	*	*
	miR-626	*
KIF1A	miR-1268	*
	miR-612	*
	miR-432	*
	miR-1247	*
	miR-2861	*
	miR-204	*
	miR-25	*
	miR-1203	*
	miR-1228	*
	miR-4283	*
	miR-762	*
	miR-132	*
	miR-920	*
	miR-615	*
	miR-296	*
	miR-125	*
	miR-3198	*
	miR-1285	*
	miR-550	*
	miR-1234	*
	miR-1538	*
	miR-596	*
	miR-3180	*
	miR-185	*
	miR-1289	*
	miR-449	*
	miR-95		*
	miR-423	*
	miR-1306	*
	miR-637	*
	miR-4520		*
	miR-324	*
SEPT2	miR-322		*
	miR-889		*
	miR-613		*
	miR-140	*	*
	miR-497		*
	miR-550	*
	miR-452	*
	miR-744	*	*
	miR-432		*
	miR-103	*
	miR-130	*	*
	miR-548	*	*
	miR-1305		*
	miR-4524		*
	miR-17	*
	miR-95	*
	miR-15	*	*
	miR-515	*	*
	miR-1306	*
	miR-181	*
	miR-1225	*
	miR-27	*
	miR-223	*
	miR-1		*
	miR-506	*
	miR-154	*	*
	miR-500	*
	miR-3960	*
DOC2A	miR-25	*	*
	miR-3689		*
	miR-1225	*
	miR-30		*
	miR-1909	*
	miR-2861	*
	miR-1538	*
	miR-196		*
	miR-153		*
	miR-2355		*
	miR-448		*
	miR-3680		*
	miR-615	*
	miR-204		*
GRM1	miR-3910		*
	miR-3150	*
	miR-490		*
	miR-505	*
	miR-1908	*
	miR-654	*
	miR-3155	*	*
	miR-3202		*
	miR-647	*
	miR-17	*
	miR-149	*
	miR-515	*
	miR-425		*
	miR-25	*
	miR-1273	*
	miR-1182		*
	miR-590		*
	miR-663	*
	miR-138	*
	miR-506	*	*
	miR-3064	*
	miR-4776		*
	miR-1272	*
	miR-1202	*
	miR-3689	*
	miR-642	*
	miR-218		*
	miR-548		*
	let-7	*
	miR-1289	*
	miR-591		*
	miR-572	*
	miR-921		*
	miR-3190	*
	miR-423	*	*
	miR-1306	*
	miR-637	*
	miR-3135	*
	miR-484	*	*
	miR-34	*	*
	miR-154	*
	miR-500	*
GRM7	miR-1268	*
	miR-497		*
	miR-432		*
	miR-329		*
	miR-1262	*
	miR-137		*
	miR-142		*
	miR-559		*
	miR-647	*
	miR-15		*
	miR-743	*	*
	miR-129		*
	miR-761		*
	miR-25	*
	miR-96		*
	miR-27	*
	miR-338		*
	miR-339	*
	miR-506	*	*
	miR-450	*
	miR-363	*
	miR-322		*
	miR-744	*
	miR-646		*
	miR-642	*
	miR-103		*
	let-7	*	*
	miR-548		*
	miR-193	*
	miR-3680		*
	miR-449		*
	miR-1306	*
	miR-637	*
	miR-1909	*
	miR-1271		*
	miR-34		*
	miR-1301		*
	miR-944		*
	miR-3688		*
	miR-4520	*	*
	miR-154	*
MAP1B	miR-330	*	*
	miR-122		*
	miR-584		*
	miR-493		*
	miR-4771	*
	miR-580		*
	miR-5701		*
	miR-515	*	*
	miR-28	*
	miR-365	*
	miR-4659		*
	miR-1286		*
	miR-8		*
	miR-608	*
	miR-590		*
	miR-920	*
	miR-3064		*
	miR-363	*	*
	miR-4436	*
	miR-499		*
	miR-320		*
	miR-607		*
	miR-185	*
	miR-32		*
	miR-95		*
	miR-1914	*
	miR-641		*
	miR-1207	*	*
	miR-105		*
	miR-3688		*
	miR-144		*
	miR-1299		*
	miR-154		*
	miR-24	*
	miR-488		*
	miR-942		*
	miR-30		*
	miR-329		*
	miR-939	*	*
	miR-922		*
	miR-5583		*
	miR-743		*
	miR-657		*
	miR-25	*	*
	miR-873		*
	miR-181		*
	miR-190		*
	miR-593		*
	miR-605		*
	miR-450	*	*
	miR-125		*
	miR-203		*
	miR-373		*
	miR-188	*
	miR-182		*
	miR-548		*
	miR-31	*	*
	miR-875		*
	miR-367		*
	miR-423	*
	miR-1293	*
	miR-3190		*
	miR-589		*
	miR-34		*
	miR-708	*
	miR-302		*
	miR-224		*
	miR-552		*
RALA	miR-3910		*
	miR-24		*
	miR-140		*
	miR-3130		*
	miR-30		*
	miR-122		*
	miR-584		*
	miR-329	*	*
	miR-877	*
	miR-374		*
	miR-1305		*
	miR-559		*
	miR-183		*
	miR-181	*
	miR-1273	*
	miR-498		*
	miR-4659		*
	miR-223		*
	miR-205		*
	miR-506		*
	miR-340		*
	miR-626	*
	miR-203		*
	miR-124		*
	miR-188	*
	miR-1255		*
	miR-103	*
	miR-548	*	*
	miR-1284		*
	miR-3680		*
	miR-1912		*
	miR-944		*
	miR-4520	*	*
	miR-362	*	*
	miR-302		*
	miR-154	*
	miR-331	*
STX16	miR-1263	*
	miR-10	*
	miR-767	*
	miR-30		*
	miR-493		*
	miR-329		*
	miR-599		*
	miR-1305		*
	miR-3202	*	*
	miR-17		*
	miR-29	*	*
	miR-5701		*
	miR-515	*
	miR-802		*
	miR-27		*
	miR-1252		*
	miR-8	*	*
	miR-639	*
	miR-132	*	*
	miR-506		*
	miR-1292		*
	miR-125	*
	miR-335		*
	miR-467		*
	miR-299		*
	miR-561		*
	miR-556		*
	miR-548		*
	miR-193	*	*
	miR-95		*
	miR-5692		*
	miR-3190	*
	miR-592		*
	miR-4520	*
	miR-302		*
CAMK2A	miR-3150	*
	miR-486	*
	miR-30		*
	miR-505	*
	miR-1287	*
	miR-329		*
	miR-939	*	*
	miR-137		*
	miR-654	*	*
	miR-221	*
	miR-17	*
	miR-657	*	*
	miR-186		*
	miR-802		*
	miR-25	*	*
	miR-342	*
	miR-1228	*
	miR-1273	*	*
	miR-4659		*
	miR-608	*
	miR-338		*
	miR-1181	*
	miR-7		*
	miR-363		*
	miR-184	*
	miR-766	*
	miR-548		*
	miR-32		*
	miR-449	*	*
	miR-367		*
	miR-3190	*
	miR-541	*	*
	miR-940		*
	miR-1207	*
	miR-491	*
	miR-589		*
	miR-1915	*
	miR-214	*
	miR-544		*
	miR-126	*	*
	miR-331	*
AMPH	miR-330		*
	miR-188	*
	miR-3130	*
	miR-622	*	*
	miR-877	*
	miR-548	*	*
	miR-576		*
	miR-3155	*
	miR-3680		*
	miR-149	*
	miR-515	*
	miR-425		*
	miR-25	*
	miR-557		*
	miR-1273	*
	miR-1205		*
	miR-484	*
	miR-650	*
	miR-1245	*
	miR-214		*
	miR-1		*
	miR-544	*
	miR-506	*	*
	miR-450		*
	miR-720	*
HTR3B	miR-1343	*
	miR-342	*
	miR-1202		*
	miR-188	*	*
	miR-1273	*
	miR-290	*
	miR-766	*
	miR-214	*
	miR-379	*
	miR-506	*
	miR-4524	*
	miR-23	*
PPFIBP2	miR-15	*
	miR-124	*	*
	miR-492	*
	miR-1266	*
	miR-4436	*
	miR-188	*
	miR-1273	*
	miR-145	*
	miR-1271	*
	miR-1301	*
	miR-103	*
	miR-548	*
	miR-132	*
	miR-544	*
	miR-506	*	*
	miR-154	*
DYNLL2	miR-1226	*
	miR-515	*	*
	miR-467		*
	miR-188	*
	miR-455		*
	miR-1248	*
	miR-454		*
	miR-130	*	*
	let-7		*
	miR-22	*
	miR-548	*	*
	miR-185	*	*
	miR-654	*
	miR-154	*
RABAC1	miR-1538	*
	miR-25	*
	miR-744	*
SCAMP3	miR-515	*
	miR-718	*
	miR-584	*	*
	miR-650	*
	miR-3180	*
	miR-185	*
	miR-214	*
	miR-922	*
	miR-920	*
	miR-634	*
	miR-3960	*
RAC1	miR-361		*
	miR-188	*
	miR-561		*
	miR-182		*
	miR-187	*
	miR-329		*
	miR-320	*	*
	miR-877	*
	let-7		*
	miR-548	*	*
	miR-142	*	*
	miR-485		*
	miR-515	*
	miR-423	*
	miR-96		*
	miR-589		*
	miR-4477		*
	miR-8		*
	miR-650		*
	miR-3688		*
	miR-339	*
	miR-506	*	*
	miR-154	*
	miR-1256		*
MYO5B	miR-216		*
	miR-1254	*
	miR-21		*
	miR-584		*
	miR-3913		*
	miR-196	*
	miR-599		*
	miR-374		*
	miR-345	*	*
	miR-576		*
	miR-17		*
	miR-743	*
	miR-15	*	*
	miR-515		*
	miR-183		*
	miR-1288	*
	miR-624	*	*
	miR-593	*
	miR-365	*
	miR-3199	*
	miR-3116	*
	miR-96	*	*
	miR-4659		*
	miR-8		*
	miR-223	*	*
	miR-568		*
	miR-339	*
	miR-3065	*
	miR-506		*
	miR-615	*
	miR-375		*
	miR-322	*	*
	miR-188	*
	miR-550	*
	miR-1323		*
	miR-548		*
	miR-607		*
	miR-32		*
	miR-572	*
	miR-95		*
	miR-449	*
	miR-664		*
	miR-587		*
	miR-3190	*
	miR-491	*
	miR-551		*
	miR-34	*
	miR-1271	*
	miR-1269	*
	miR-4520	*	*
	miR-154		*
ACTN1	miR-296	*
	miR-889		*
	miR-202		*
	miR-188	*
	miR-550		*
	miR-218		*
	miR-877	*
	miR-766	*
	miR-548	*
	miR-2355	*
	miR-647	*
	miR-3680		*
	miR-95		*
	miR-15	*
	miR-636	*	*
	miR-515	*
	miR-129		*
	miR-1228	*
	miR-1236	*
	miR-339	*
	miR-506	*
	miR-564	*
	miR-154	*	*
	miR-615	*
	miR-3064	*
ERC2	miR-490		*
	miR-361	*	*
	miR-452		*
	miR-290	*	*
	miR-493		*
	miR-1297		*
	miR-1208		*
	miR-574		*
	miR-559		*
	miR-204	*	*
	miR-616		*
	miR-515	*
	miR-425		*
	miR-197	*
	miR-129	*
	miR-624	*
	miR-4536		*
	miR-4659		*
	miR-8		*
	miR-1181	*
	miR-7		*
	miR-506	*	*
	miR-467		*
	miR-642	*	*
	miR-766	*
	miR-596	*
	miR-607		*
	let-7	*
	miR-3158		*
	miR-32		*
	miR-3680		*
	miR-23		*
	miR-1226	*
	miR-105		*
	miR-214	*
	miR-154	*	*
	miR-346	*
	miR-140		*
	miR-2861	*
	miR-329		*
	miR-1305		*
	miR-374		*
	miR-221		*
	miR-549		*
	miR-17	*
	miR-743		*
	miR-186		*
	miR-1203	*
	miR-873		*
	miR-3199	*
	miR-181		*
	miR-26	*	*
	miR-605		*
	miR-1183		*
	miR-626	*
	miR-203		*
	miR-335		*
	miR-373		*
	miR-188	*
	miR-455	*
	miR-1323		*
	miR-561		*
	miR-2964		*
	miR-103		*
	miR-548	*	*
	miR-2355		*
	miR-5692		*
	miR-128		*
	miR-504	*
	miR-650	*
	miR-224		*
	miR-876	*	*
GIT1	miR-199		*
	miR-3150	*
	miR-330	*
	miR-122		*
	miR-493		*
	miR-2861		*
	miR-939	*
	miR-654	*
	miR-1275		*
	miR-17	*
	miR-149	*
	miR-425		*
	miR-1203	*
	miR-25	*	*
	miR-1184	*
	miR-1273	*
	miR-760	*
	miR-608	*	*
	miR-762	*	*
	miR-363	*
	miR-1291	*
	miR-764	*
	miR-185	*
	miR-147	*
	miR-328	*
	miR-718	*
	miR-885	*
	miR-491	*	*
	miR-1207	*
	miR-1915	*
	miR-1913	*
	miR-214	*
	miR-324	*
DENND1A	miR-1268	*
	miR-361	*
	miR-290	*
	miR-2861	*
	miR-454		*
	miR-558	*
	miR-127	*
	miR-1908	*
	miR-17	*
	miR-515	*
	miR-25	*
	miR-181		*
	miR-1273	*
	miR-4283	*
	miR-608	*
	miR-663	*
	miR-615	*
	miR-3960	*
	miR-188	*
	miR-130		*
	miR-548	*	*
	miR-2355	*
	miR-185	*
	miR-449	*
	miR-1343	*
	miR-1226	*
	miR-423	*
	miR-3190	*
	miR-1914	*
	miR-637	*
	miR-1909	*
	miR-1915	*	*
	miR-3622	*
	miR-4520	*
	miR-324	*
ATP6V0C	miR-3180	*
	miR-1299		*
	miR-154	*
FRAS1	miR-330	*
	miR-3130	*
	miR-329		*
	miR-622	*
	miR-374	*	*
	miR-3155	*
	miR-204	*	*
	miR-515	*
	miR-761	*
	miR-25	*
	miR-1205		*
	miR-4283	*
	miR-3065		*
	miR-506	*	*
	miR-340		*
	miR-626	*
	miR-3064	*
	miR-19		*
	miR-3689	*
	miR-661	*
	let-7	*	*
	miR-548		*
	miR-185	*
	miR-1260	*
	miR-637	*
	miR-484	*
	miR-551		*
	miR-214	*
	miR-3622	*
	miR-362		*
	miR-154	*	*
	miR-346	*
SYT1	miR-135		*
	miR-488		*
	miR-10		*
	miR-613		*
	miR-202		*
	miR-137		*
	miR-576		*
	miR-379		*
	miR-5583		*
	miR-4482		*
	miR-29		*
	miR-743	*	*
	miR-515	*	*
	miR-129		*
	miR-183		*
	miR-25		*
	miR-624	*	*
	miR-181	*	*
	miR-3529		*
	miR-1273	*	*
	miR-146		*
	miR-4659		*
	miR-27		*
	miR-223		*
	miR-8		*
	miR-338		*
	miR-1		*
	miR-506		*
	miR-1276		*
	miR-606		*
	miR-203		*
	miR-19		*
	miR-467		*
	miR-548		*
	let-7		*
	miR-2355		*
	miR-32		*
	miR-33		*
	miR-449	*	*
	miR-95	*
	miR-5692		*
	miR-664		*
	miR-875		*
	miR-128		*
	miR-491	*
	miR-34	*	*
	miR-214	*	*
	miR-708		*
	miR-154	*	*
	miR-634	*
	miR-192	*
ACTG2	miR-433		*
	miR-124	*
	miR-493		*
	miR-939	*
	let-7		*
	miR-185		*
	miR-572	*
	miR-204		*
	miR-664	*
	miR-515	*
	miR-875		*
	miR-1273	*	*
	miR-637	*
	miR-1225	*
	miR-1207	*	*
	miR-1237		*
	miR-3622	*
	miR-544		*
	miR-154	*
SYTL4	miR-150	*
	miR-125	*
	miR-1285	*
	miR-140	*
	miR-188	*
	miR-3689	*
	miR-505	*
	miR-122	*	*
	miR-661	*	*
	miR-642	*
	miR-877	*
	miR-142	*
	miR-2355	*
	miR-1178	*	*
	miR-4524		*
	miR-3680	*
	miR-204		*
	miR-378		*
	miR-515	*
	miR-1226	*	*
	miR-25	*
	miR-105		*
	miR-4659		*
	miR-4435	*	*
	miR-8	*
	miR-1236	*
	miR-590		*
	miR-663	*
	miR-720	*
	miR-154	*
	miR-500	*
KIF5B	miR-199		*
	miR-497	*
	miR-122	*	*
	miR-877	*	*
	miR-142		*
	miR-922		*
	miR-1305		*
	miR-17	*
	miR-15	*
	miR-743	*
	miR-616		*
	miR-378	*
	miR-515	*
	miR-1972		*
	miR-25		*
	miR-181	*
	miR-1273	*
	miR-498		*
	miR-26	*
	miR-205		*
	miR-3065	*	*
	miR-138	*
	miR-506		*
	miR-363		*
	miR-3064	*
	miR-322	*
	miR-335		*
	miR-646		*
	miR-548	*	*
	let-7		*
	miR-32		*
	miR-664		*
	miR-5692		*
	miR-367		*
	miR-1296	*
	miR-431	*
	miR-1271		*
	miR-944		*
	miR-592		*
	miR-302	*
	miR-154	*
	miR-101		*
	miR-500	*
	miR-192	*
ATP6V0D1	miR-5701		*
	miR-25	*
	miR-1306	*
	miR-1234	*
	miR-329		*
	miR-454		*
	miR-130		*
	miR-548	*	*
	miR-362		*
	miR-4650	*	*
	miR-17	*
ATP6V1C2	miR-1268	*
	miR-199	*
	miR-490	*	*
	miR-3130	*
	miR-329		*
	miR-1247	*
	miR-548	*	*
	miR-379	*
	miR-147		*
	miR-4524	*
	miR-759	*
	miR-148		*
	miR-619	*
	miR-3160		*
	miR-664	*	*
	miR-515	*
	miR-587		*
	miR-761		*
	miR-573		*
	miR-25	*
	miR-3190	*	*
	miR-641	*
	miR-181	*	*
	miR-3119		*
	miR-146	*	*
	miR-214	*	*
	miR-4520		*
	miR-506	*
	miR-154	*	*
CPLX1	miR-1281	*
	miR-135	*	*
	miR-515	*
	miR-25	*
	miR-188	*
	miR-4283	*
	miR-493		*
	miR-765		*
	miR-1538	*
	miR-3180	*
	miR-185	*
	miR-663	*
ATP6V1G2	miR-296		*
	miR-5701		*
	miR-423		*
	miR-3689	*	*
	miR-30		*
	miR-27		*
	miR-187		*
	miR-944		*
	miR-766		*
	miR-548	*
	miR-876		*
	miR-506	*	*
	miR-192	*
	miR-95	*
GRM3	miR-296	*
	miR-135	*
	miR-889		*
	miR-4436	*
	miR-188	*
	miR-30		*
	miR-493		*
	miR-584	*
	miR-622		*
	let-7		*
	miR-548	*	*
	miR-374		*
	miR-379	*
	miR-515	*	*
	miR-611	*
	miR-587		*
	miR-28		*
	miR-181	*
	miR-3529		*
	miR-637	*
	miR-368		*
	miR-339	*
	miR-132		*
	miR-1299		*
	miR-506	*
	miR-154	*	*
	miR-1825	*
LIN7C	miR-135		*
	miR-199		*
	miR-889		*
	miR-433	*
	miR-30		*
	miR-329		*
	miR-374		*
	miR-379		*
	miR-4482		*
	miR-1304	*
	miR-17		*
	miR-562		*
	miR-515	*	*
	miR-3529		*
	miR-4477		*
	miR-4659		*
	miR-27		*
	miR-590		*
	miR-7		*
	miR-506	*	*
	miR-340		*
	miR-125		*
	miR-203		*
	miR-499		*
	miR-2964	*	*
	miR-1255	*
	miR-556		*
	miR-548	*	*
	miR-147	*
	miR-1251	*	*
	miR-485	*
	miR-619	*
	miR-5692		*
	miR-875	*
	miR-34		*
	miR-154	*	*
	miR-500	*
RAB3A	miR-625	*
	miR-296	*
	miR-675	*
	miR-491		*
	miR-1207	*
	miR-1273	*
	miR-3180	*
	miR-132	*
	miR-154	*
	miR-1275	*
	miR-566	*
STX5	miR-616		*
	miR-515	*
	miR-1184	*
	miR-486	*
	miR-1273	*
	miR-1909	*
	miR-2964		*
	miR-584		*
	miR-558		*
	miR-185	*
	miR-544		*
	miR-583		*
	miR-1304		*
	miR-346		*
	miR-17	*	*
TRIO	miR-1254		*
	miR-122		*
	miR-1247	*
	miR-1208		*
	miR-1908	*
	miR-379	*
	miR-204	*
	miR-891	*
	miR-149	*
	miR-155		*
	miR-1184		*
	miR-28	*
	miR-1273	*
	miR-1205	*	*
	miR-205		*
	miR-639	*
	miR-1183		*
	miR-597		*
	miR-132	*
	miR-663	*
	miR-506		*
	miR-615	*
	miR-632	*
	miR-188	*
	miR-744	*	*
	miR-3180	*
	miR-611	*
	miR-4679		*
	miR-3190		*
	miR-637	*	*
	miR-431	*
	miR-4435		*
	miR-1913	*	*
	miR-302		*
	miR-324	*	*
	miR-346	*
RIMS1	miR-135	*
	miR-10	*
	miR-497		*
	miR-767		*
	miR-290		*
	miR-588		*
	miR-122	*
	miR-432		*
	miR-219	*	*
	miR-584		*
	miR-329		*
	miR-3913		*
	miR-454		*
	miR-877	*
	miR-922		*
	miR-559		*
	miR-4482		*
	miR-17	*
	miR-743	*
	miR-562		*
	miR-515	*
	miR-1249	*
	miR-425	*
	miR-25	*
	miR-593		*
	miR-181	*
	miR-8		*
	miR-1252		*
	miR-762	*
	miR-590		*
	miR-506	*	*
	miR-450	*
	miR-143		*
	miR-632	*
	miR-322		*
	miR-125	*
	miR-499		*
	miR-145		*
	miR-3180		*
	miR-218		*
	miR-548	*	*
	miR-2355	*
	miR-1178		*
	miR-147		*
	miR-328	*
	miR-636		*
	miR-5692		*
	miR-4679		*
	miR-1226	*
	miR-641		*
	miR-133		*
	miR-1180	*
	miR-3622	*
	miR-214	*
	miR-362		*
	miR-126		*
	miR-1302	*	*
SNAP25	miR-3150	*
	miR-613		*
	miR-497		*
	miR-219		*
	miR-187		*
	miR-329		*
	miR-454		*
	miR-379		*
	miR-221		*
	miR-1179		*
	miR-186		*
	miR-515	*	*
	miR-1298		*
	miR-28	*
	miR-27	*	*
	miR-8		*
	miR-153		*
	miR-639	*
	miR-590		*
	miR-1		*
	miR-506		*
	miR-1285		*
	miR-556		*
	miR-766	*	*
	miR-103	*
	miR-130		*
	miR-548		*
	miR-147		*
	miR-95	*	*
	miR-664		*
	miR-128		*
	miR-34		*
	miR-214		*
	miR-224		*
	miR-154		*
SLC30A3	miR-296	*
	miR-140		*
	miR-361	*
	miR-329		*
	miR-548		*
	miR-185	*	*
	miR-1289	*
	miR-4524		*
	miR-221	*
	miR-485	*
	miR-449	*	*
	miR-29		*
	miR-593	*
	miR-1273	*
	miR-4536	*
	miR-1205	*
	miR-4283	*
	miR-34	*
	miR-3065		*
	miR-362		*
RTN1	miR-586		*
	miR-140	*
	miR-19		*
	miR-497	*	*
	miR-550	*
	miR-122		*
	miR-1323		*
	miR-661	*
	miR-1297		*
	let-7		*
	miR-548	*	*
	miR-374		*
	miR-664		*
	miR-15	*
	miR-515	*	*
	miR-802	*	*
	miR-181		*
	miR-491		*
	miR-302_2		*
	miR-4283	*
	miR-26		*
	miR-302		*
	miR-132	*
	miR-506	*
	miR-154		*
DCTN1	miR-942		*
	miR-194	*
	miR-497		*
	miR-1266	*
	miR-486	*
	miR-665	*
	miR-2861	*
	miR-584	*
	miR-298	*	*
	miR-204	*
	miR-17	*
	miR-743	*
	miR-1281	*
	miR-515	*	*
	miR-761		*
	miR-25	*
	miR-662	*
	miR-593	*
	miR-1273		*
	miR-138		*
	miR-3065	*	*
	miR-132	*	*
	miR-3064		*
	miR-322		*
	miR-125	*
	miR-1291		*
	miR-188	*
	miR-642	*
	miR-1224	*
	miR-766	*	*
	miR-1233	*
	miR-548		*
	miR-193	*
	miR-619	*
	miR-449	*
	miR-1226	*	*
	miR-1248		*
	miR-1207	*	*
	miR-637	*
[truncated: 5,310 more rows]
