# Supplementary material for: miRNA Regulons Associated with Synaptic Function
Source: PLoS One. 2012 Oct 8;7(10):e46189. doi: 10.1371/journal.pone.0046189 (PMC3468272; doi:10.1371/journal.pone.0046189)
Supplement: Table S6 — List of synaptic proteins with no predicted miRNA targets. List of pre- and post- synaptic transcripts with no shared miRNA predictions between TargetScan v6.0 and Diana-microT-CDS algorithms. (XLSX) [file pone.0046189.s013.xlsx]

## Sheet: Sheet1
Genes with no miRNA predictions according to TargetScan and Diana-microT-CDS
Pre-synaptic
ACTN3
AGRN
AP1B1
APBA2
ATP6V0A4
ATP6V0C
ATP6V1E2
ATP6V1F
ATP6V1G1
ATP6V1G3
CLTA
DNAJC5
DYNLL1
GRIK1
HTR3C
HTR3E
KIF1A
LIN7B
LRFN3
PFN1
PFN3
PPFIA3
RAB3A
RAB6C/WTH3DI
RABAC1
SCRIB
SLC18A3
SLC30A2
SNAPIN
STX1A
STX8
Post-synaptic
ZACN
ACTN3
AGRN
AKAP5
CABP1
CACNA1F
CACNG5
CAMP
CDK5R2
CFL1
CHRM4
CHRNA10
CHRNA2
CHRNA5
CHRNE
CKB
CNIH2
DYNLL1
GABRD
GABRG3
GABRR3
GLRA1
GRASP
GRIK1
GRIK5
GRIN2C
GRIN3B
GUK1
HOMER3
HTR3C
HTR3E
LIN7B
LRFN1
LRFN2
LRRTM2
LSAMP
PICK1
PPP1CA
PRR7
S100A1
SCRIB
SERPINI1
SHANK1
