# Supplementary material for: miRNA Regulons Associated with Synaptic Function
Source: PLoS One. 2012 Oct 8;7(10):e46189. doi: 10.1371/journal.pone.0046189 (PMC3468272; doi:10.1371/journal.pone.0046189)
Supplement: Table S7 — miRNA predictions for each presynaptic protein. Full list of presynaptic transcripts targeted by multiple miRNAs as predicted by both TargetScan v6.0 and Diana-microT-CDS algorithms. Transcripts with most miRNA binding sites are shown in ascending order. (XLSX) [file pone.0046189.s014.xlsx]

## Sheet: Sheet1
miRNA predictions for each pre-synaptic protein
Gene name	Number of hits	miRNA IDs
SYT4	17	135 550 1294 130 374 379 23 743 15 515 3529 1286 1915 8 876 506 154
CTTNBP2	16	135 497 922 149 15 3119 322 1285 646 103 136 548 449 34 214 154
PTPRD	15	497 204 146 506 19 130 592 17 743 15 25 322 188 148 500
PICALM	14	30 379 1179 17 155 515 181 205 506 548 3158 541 3190 302
SYN2	13	125 3689 30 548 32 449 149 367 25 34 338 506 363
GRIK2	12	221 1288 181 609 4659 368 506 145 218 548 214 876
GAD2	12	379 17 96 1303 506 1292 3064 182 2355 664 1271 154
ZNRF2	11	497 374 4524 503 15 515 1288 181 322 548 154
SYNJ1	11	374 17 891 149 25 506 3064 103 1343 214 154
SLC17A6	11	1304 17 515 25 506 363 499 548 32 367 154
ATP2B1	11	588 122 219 515 506 431 30 17 27 548 4650
SEPT3	11	1291 185 4524 449 1226 34 4520 876 1302 154 324
CADM1	11	329 17 515 181 1228 506 182 1296 214 544 500
VTI1A	10	3150 486 515 129 25 506 548 185 940 1225
GIT2	10	202 182 103 548 17 28 1207 708 506 154
KIF1B	10	497 17 15 515 4283 1270 322 185 449 154
KIF5C	10	497 17 515 506 4436 642 103 3158 1913 324
KIF5A	10	322 646 290 642 103 4524 17 515 1301 101
NTNG1	10	10 628 188 548 374 1226 34 4650 154 500
CLCN3	10	199 497 122 483 515 338 1825 449 34 192
GABBR2	10	1287 877 1262 548 33 17 515 31 450 4650
RIMS4	9	326 296 330 1285 486 423 593 1225 1915
PCDH9	9	628 515 132 506 188 185 3160 668 500
ERC2	9	361 290 204 26 506 642 548 876 154
SYT1	9	743 515 624 181 1273 449 34 214 154
SYNCRIP	9	515 1273 8 506 182 let-7 3158 95 449
RIMS3	9	221 149 3065 3689 103 1913 214 324 331
NCOA2	9	3910 330 361 1322 17 146 136 3160 214
ELK1	9	3150 361 3689 30 939 4524 515 3190 450
STXBP5	9	1255 743 3160 515 1301 506 876 154 3064
INA	9	203 555 3180 449 29 155 873 876 500
CPLX2	9	3689 642 939 185 449 423 342 637 762
TPM3	8	145 646 493 548 515 367 1827 143
VAMP2	8	486 1275 449 149 625 1207 34 154
CNTNAP1	8	670 188 103 449 17 625 15 765
MAP1B	8	330 939 515 25 450 363 31 1207
CAMK2A	8	939 654 449 657 25 541 1273 126
ATP6V1C2	8	664 490 3190 181 146 548 214 154
ELK3	8	124 584 95 17 743 515 506 154
APLP2	8	125 877 103 515 342 1236 138 132
SDC2	8	182 548 221 17 515 96 1271 506
CASK	8	196 4524 515 103 485 34 154 331
UNC13C	8	586 182 17 515 96 27 1271 214
SV2A	8	296 3150 4436 550 1224 939 197 1207
STX2	8	515 30 8 384 506 340 154 676
SNAP91	8	1263 22 95 148 425 3529 8 154
SYT2	8	322 202 149 515 4659 1915 133 339
SYT10	8	203 670 188 345 4524 17 15 3119
SEPT11	8	95 204 17 1207 4659 214 506 139
PFN2	7	17 515 183 28 506 296 3180
SEPT2	7	15 515 140 744 130 548 154
MYO5B	7	322 345 15 624 96 223 4520
DCTN1	7	766 298 515 1226 1207 132 3065
CACNA2D1	7	15 181 368 506 103 1207 154
SLC17A7	7	486 1908 185 204 17 515 1827
RAB5B	7	3150 30 661 3202 204 17 3199
ABL1	7	766 185 515 3190 1306 1273 762
SLC30A1	7	193 148 17 743 8 214 154
EFNB1	7	515 25 541 196 548 654 3202
NRXN3	7	877 25 431 214 506 154 634
RIMS2	7	22 3158 204 515 3622 4520 346
VAMP3	7	124 194 182 548 449 506 676
PLCB4	7	467 182 548 96 1271 7 154
CTBP1	7	24 1266 188 4436 1306 4283 185
GRK5	7	515 548 876 647 1304 154 17
CLTC	7	19 122 22 149 15 205 3064
FBXO45	7	1285 140 320 1304 27 506 450
MYO5A	7	30 15 515 143 1202 145 642
STXBP6	7	130 548 17 449 451 146 506
SLC6A17	7	1226 1266 635 25 4436 762 1275
PCLO	7	132 3064 218 let-7 1207 939 647
SCAMP5	6	24 515 1225 3116 1915 584
PTK2	6	330 3913 515 582 1226 1193
LIN7C	6	2964 548 1251 515 506 154
SYPL1	6	196 548 155 875 506 154
VAT1	6	3150 25 34 132 506 449
NRXN1	6	743 8 339 125 3688 154
RAB3C	6	130 449 31 96 34 3064
LRRK2	6	1291 130 9 148 3190 1207
SYT9	6	149 135 330 877 154 500
CDH2	6	150 548 379 515 506 154
RAB5A	6	182 218 454 130 17 101
LIN7A	6	497 15 1273 506 322 103
ERC1	6	766 185 17 423 762 324
ATP6V1A	6	561 877 515 197 506 154
RAB6C	5	664 548 214 3119 4659
L1CAM	5	1343 25 541 1913 654
GRM1	5	3155 423 484 34 506
STX16	5	193 3202 29 8 132
FRAS1	5	let-7 374 506 154 204
SYTL4	5	1226 122 661 4435 1178
TRIO	5	744 637 1205 1913 324
CHL1	5	330 30 515 338 302
MME	5	19 379 515 181 154
SYN1	5	1293 25 491 506 154
KCTD8	5	578 27 8 506 154
PPFIA1	5	449 515 8 34 339
SEPT6	5	625 1273 103 506 449
CAST	5	188 15 1299 154 3064
NSF	5	367 31 25 4520 32
UNC13A	5	147 609 1915 615 632
BSN	5	let-7 185 367 25 3116
GRM8	5	635 1202 885 506 154
PPFIBP1	5	30 515 1226 1273 598
MAP1A	5	939 1275 17 1207 608
RABGAP1	5	17 515 3190 1207 8
NRXN2	5	188 1280 1915 877 1275
AP2B1	5	515 27 506 17 500
SYP	5	149 423 1914 30 608
NPY1R	5	515 1301 548 506 154
SV2C	4	1915 1301 101 3064
SYNPR	4	515 181 1299 506
SV2B	4	125 766 515 3622
DNM1	4	185 3179 154 4283
GABRA2	4	379 597 449 204
RTN4	4	497 455 548 506
SLC18A2	4	8 let-7 597 154
GRM7	4	let-7 743 4520 506
RALA	4	329 548 4520 362
DYNLL2	4	515 130 548 185
RAC1	4	320 548 142 506
GIT1	4	25 491 608 762
KIF5B	4	122 877 548 3065
RIMS1	4	219 506 548 1302
SNAP25	4	766 95 515 27
RTN1	4	497 548 515 802
STX6	4	345 185 515 154
GRM2	4	515 1184 1273 154
STXBP1	4	149 942 624 452
SYNJ2	4	361 455 550 1301
KCTD16	4	671 130 148 4283
STX1B	4	25 1909 661 608
STX7	4	580 155 181 500
RPH3A	4	548 940 221 1207
ATP6V1C1	4	218 130 515 144
SYT3	4	361 497 214 615
VAMP1	4	766 1293 940 4524
ATP6V1H	3	1224 515 1184
ACTB	3	515 493 let-7
KCTD12	3	122 515 224
AMPH	3	622 548 506
GRM3	3	515 548 154
ATP6V0D2	3	1202 3689 30
ATP6V1B2	3	548 302 506
THY1	3	515 1245 143
NPTN	3	3914 148 506
SLC17A8	3	3190 30 1302
SVOP	3	515 197 17
STXBP3	3	15 433 154
HSPA8	3	322 15 497
SYNGR1	3	1343 197 612
STON1	3	488 515 379
ZNRF1	3	188 1273 290
RAB3B	3	767 588 589
SEPT7	3	515 506 147
STX12	3	130 548 506
SNAP29	2	4524 3689
LGI3	2	3180 574
STX3	2	515 27
PPFIBP2	2	124 506
ACTN1	2	636 154
DENND1A	2	548 1915
ACTG2	2	1273 1207
ATP6V0D1	2	548 4650
ATP6V1G2	2	3689 506
SLC30A3	2	185 449
PXN	2	506 27
MAP6	2	29 214
SNAP47	2	548 3190
EFNA1	2	4436 17
ATP6V1E1	2	130 515
UNC13B	2	1291 593
ACTG1	2	154 1825
SYN3	2	548 25
GABRA6	2	515 122
AP2A2	2	1205 204
ATP6V1B1	2	342 214
ACHE	2	1226 4283
SCAMP2	2	493 506
ACTN2	2	664 130
SEPT5	2	3065 3202
ATP6V0A2	2	515 154
RAB5C	2	548 506
PPFIA2	2	130 647
MYLK2	2	939 324
RAB3D	2	125 544
APBA1	2	1343 1207
ACTN4	1	154
TMEM163	1	589
GABBR1	1	646
ATP6V1D	1	1273
DOC2A	1	25
HTR3B	1	188
SCAMP3	1	584
CPLX1	1	135
STX5	1	17
STXBP2	1	515
PTPRS	1	625
PRKCZ	1	125
ATP6V0A1	1	25
HTR3A	1	1226
STX17	1	548
SPTAN1	1	1275
GRK6	1	3688
GRIK4	1	1224
SYNGR3	1	3689
STX4	1	22
DMXL2	1	216
PTPRF	1	1226
VAPA	1	125
SLC32A1	1	197
