# Supplementary material for: miRNA Regulons Associated with Synaptic Function
Source: PLoS One. 2012 Oct 8;7(10):e46189. doi: 10.1371/journal.pone.0046189 (PMC3468272; doi:10.1371/journal.pone.0046189)
Supplement: Table S8 — miRNA predictions for each postsynaptic protein. Full list of postsynaptic transcripts targeted by multiple miRNAs as predicted by both TargetScan v6.0 and Diana-microT-CDS algorithms. Transcripts with most miRNA binding sites are shown in ascending order. (XLSX) [file pone.0046189.s015.xlsx]

## Sheet: Sheet1
miRNA predictions for each post-synaptic protein
Gene name	Number of hits	miRNA IDs
ANK2	22	452 290 122 493 647 17 515 197 1205 506 3064 373 103 let-7 449 625 3135 34 1301 214 302 154
SYNGAP1	19	3150 361 939 654 149 197 25 342 608 762 3179 3180 let-7 185 1293 541 491 637 154
SHC4	18	290 374 17 29 515 873 593 4536 506 150 4436 582 182 218 548 3022 302 154
PTPRD	16	497 204 146 506 19 130 592 24 17 743 15 25 322 188 148 500
CADM2	16	575 17 743 515 146 506 125 499 766 548 449 95 664 625 34 154
CNKSR2	15	30 379 17 15 515 601 874 506 125 320 548 let-7 95 3160 214
PICALM	14	30 379 1179 17 155 515 181 205 506 548 3158 541 3190 302
EPHA7	13	497 3130 628 17 15 515 506 322 103 218 2355 636 1278
EPHA4	13	17 515 506 3064 188 1255 let-7 548 185 449 105 34 154
KCND2	12	379 17 515 1205 27 4659 338 506 548 876 1827 154
GRIK2	12	221 1288 181 609 4659 368 506 145 218 548 214 876
TANC1	12	329 1179 17 515 8 506 1244 188 499 148 3688 154
RYR2	12	942 3155 515 1273 146 124 188 3190 1260 617 484 4435
GLRA3	12	5583 17 183 934 4536 368 19 299 182 95 362 224
NFASC	11	188 122 493 939 1284 147 3202 1275 25 1914 650
NLGN3	11	4776 542 558 1538 548 449 1343 637 1909 34 450
CPEB1	11	452 455 454 130 let-7 204 891 515 423 506 154
HSPA12A	11	199 345 3158 515 197 422 1301 370 506 450 1825
ACTR2	11	322 24 497 767 182 3180 548 922 15 29 506
CADM1	11	329 17 515 181 1228 506 182 1296 214 544 500
DLG1	10	3150 216 1255 548 1178 664 515 4659 506 154
PCDH9	10	628 515 132 506 188 185 3160 885 668 500
ARHGAP32	10	24 3150 188 185 654 1304 515 1288 541 3190
CTNNA1	10	3130 1254 604 661 548 3158 647 3116 1207 214
ADAM10	10	199 140 515 506 4776 548 23 449 148 154
GABBR2	10	1287 877 1262 548 33 17 515 31 450 4650
HOMER1	10	330 204 743 765 548 148 34 3926 3622 770
GRIA3	10	24 488 767 181 506 124 548 33 875 154
GRID2	10	337 17 515 338 548 let-7 148 541 154 500
DTNA	10	515 593 1273 146 8 626 19 625 587 214
MAP2	10	194 584 515 506 450 548 34 214 3074 154
GABRA1	10	221 936 515 181 182 130 let-7 548 144 154
GABRA4	10	515 769 150 550 544 17 181 4679 31 192
PRKCE	9	557 96 765 138 506 766 31 1271 500
CNTNAP1	9	670 188 103 503 449 17 625 15 765
MAP1B	9	330 939 922 515 25 450 363 31 1207
NTM	9	30 130 548 664 593 4659 876 154 632
SULF1	9	199 743 515 548 1178 1280 105 154 500
DLG2	9	17 515 593 4659 205 506 1226 1260 1280
NCOA2	9	3910 330 361 1322 17 146 136 3160 214
GABRB2	9	3150 194 17 204 29 743 515 34 554
GRIA1	9	1267 548 185 515 25 1236 769 450 154
ANK3	9	4436 588 182 515 885 154 143 3064 500
GRM5	9	216 30 743 515 181 593 27 3689 22
PPP1R9A	9	140 515 25 1273 506 1244 3689 182 31
CAPRIN2	9	3910 767 612 1304 17 515 3064 1285 1827
NLGN1	9	433 379 15 190 2964 449 34 214 1257
SDC2	9	182 548 221 17 515 96 1271 1245 506
CDK5R1	9	497 711 103 548 4524 148 1207 1915 500
SPOCK1	9	488 454 4524 204 181 3529 506 130 500
PPP1CC	8	122 493 218 let-7 548 95 197 506
CTNND2	8	326 330 485 3160 515 769 506 3064
NLGN4X	8	122 130 449 515 3190 8 506 154
LRRTM4	8	548 379 1273 338 1245 506 876 632
GABRG2	8	103 664 368 4520 506 450 154 192
DLGAP1	8	17 515 146 1245 506 148 154 1827
DKK3	8	939 let-7 548 891 1273 506 154 450
PPP3R1	8	17 515 181 1273 506 548 485 154
CSNK2B	8	940 885 1273 1207 484 2861 1827 204
SSX2IP	8	17 515 181 26 506 154 139 500
NCAM2	8	515 3529 4662 368 582 214 1302 770
NLGN4Y	8	194 548 448 1207 27 544 144 506
TPM3	8	145 646 493 548 515 367 1827 143
NEO1	8	1291 548 17 515 761 214 506 4650
GRIA4	8	124 584 17 149 515 27 506 3064
CAMK2A	8	939 654 449 657 25 541 1273 126
MYO5B	8	322 584 345 15 624 96 223 4520
CAMK2N1	8	493 17 515 96 506 let-7 1271 154
LRRC7	8	3910 96 338 506 548 449 1271 154
CASK	8	196 4524 515 103 485 34 154 331
SNAP91	8	1263 22 95 148 425 3529 8 154
GRIA2	8	432 515 338 506 124 770 154 500
NR3C1	8	204 515 181 506 1291 328 154 500
PFN2	7	17 515 183 28 506 296 3180
KCNMA1	7	125 361 548 17 515 133 154
GPHN	7	548 let-7 664 96 1205 1271 3065
DCTN1	7	766 298 515 1226 1207 132 3065
GLRB	7	216 548 17 515 506 876 154
GDA	7	454 515 3065 506 1285 130 4520
MARCKS	7	140 515 8 188 449 34 154
LIN7A	7	497 15 1273 506 322 103 3680
PLCB4	7	467 182 548 96 1271 7 154
CTBP1	7	24 1266 188 4436 1306 4283 185
RAP1B	7	588 515 8 188 let-7 548 154
ITPR1	7	586 361 764 743 515 96 1271
MYO5A	7	30 15 515 143 1202 145 642
MAGI2	7	506 218 let-7 548 22 1178 154
CNTN1	7	3179 182 548 515 875 8 506
RTN3	7	497 361 455 103 374 4662 205
RAP1GAP	7	1207 1915 34 939 1913 324 449
GABRP	7	219 320 548 193 743 8 4773
SHANK3	7	574 887 449 1915 504 34 154
CAMK2D	7	1262 95 936 17 743 342 506
GOPC	7	140 290 1304 33 743 3065 154
STRN	7	767 4436 922 146 484 4662 506
CSNK2A1	7	125 204 149 515 624 3190 154
RAPGEF4	7	515 365 96 1271 4662 548 17
GRID1	7	125 361 467 571 515 1273 506
PSD3	7	330 1273 103 let-7 1909 770 500
YWHAZ	7	588 3913 548 449 743 515 1302
GABRB3	6	486 642 147 223 506 154
RAPGEF2	6	4524 15 515 4536 1226 1207
CHL1	6	330 30 515 8 338 302
GRIP1	6	1208 548 29 515 1914 506
DKK2	6	187 548 647 515 506 154
DSCAM	6	361 1254 3116 219 548 214
CTNNB1	6	4776 548 885 3688 214 154
CAV2	6	488 493 548 29 4773 154
LPHN1	6	185 149 1226 423 593 551
CACNA1E	6	2355 654 449 378 541 34
GLRA2	6	548 743 96 223 506 154
PTK2	6	330 3913 515 582 1226 1193
CNTN5	6	548 3160 378 422 506 154
OPCML	6	3130 379 515 593 1252 500
LIN7C	6	2964 548 1251 515 506 154
NCDN	6	3150 593 637 505 939 574
CDH2	6	150 548 379 515 506 154
PPP1CB	6	216 3913 29 1273 4659 4776
GABRA3	6	25 1207 646 34 548 449
PCDH8	6	600 182 8 let-7 506 154
NLGN2	6	1226 3150 361 96 1271 132
DLG3	6	3190 1207 1273 506 154 143
VCL	5	743 548 let-7 1827 154
CACNA1C	5	342 1273 608 504 1827
COL3A1	5	767 196 548 let-7 379
FRAS1	5	let-7 374 506 154 204
GRB10	5	330 548 345 515 1207
RAP1A	5	515 1288 1228 320 130
SLITRK1	5	3180 17 25 27 154
KCTD8	5	578 27 8 506 154
KALRN	5	1272 558 218 22 185
MAP1A	5	939 1275 17 1207 608
AXIN2	5	103 let-7 548 15 154
MYO6	5	33 637 1273 1303 770
GRM1	5	3155 423 484 34 506
ERBB2IP	5	330 515 642 193 3190
RELN	5	218 935 3119 4520 138
SPTBN1	5	671 1262 142 743 506
ITPR2	5	122 642 379 95 544
EPHA5	5	216 204 17 515 500
LRRTM3	5	548 379 491 506 154
CHRM1	5	149 939 506 1207 3064
BAIAP2	5	548 3190 1207 744 1304
SEMA4C	5	125 19 1273 136 449
CAMK2G	5	329 647 1184 1273 1207
ENAH	5	135 17 15 515 183
MTMR2	5	194 3529 4536 548 379
RTN4	4	497 455 548 506
GRM7	4	let-7 743 4520 506
DYNLL2	4	515 130 548 185
GIT1	4	25 491 608 762
RTN1	4	497 548 515 802
CHRNB1	4	193 3065 1273 4524
INSR	4	322 125 503 15
KCTD16	4	671 130 148 4283
DLGAP2	4	25 765 23 650
CACNG2	4	129 188 642 204
ADD1	4	4659 877 548 3064
GRIN1	4	3160 765 3689 17
WIF1	4	140 1972 329 154
KCTD12	4	122 515 3116 224
DNM1	4	185 3179 154 4283
GABRA2	4	379 597 449 204
LRRC4C	4	592 548 506 154
LGI1	4	467 30 182 548
DLGAP4	4	149 329 1233 362
CHRND	4	342 637 1286 204
CHRNB2	4	766 491 1207 661
CBLN4	4	let-7 32 25 154
GABRQ	4	30 1224 345 506
EPHB1	4	548 515 506 154
GABRG1	4	17 515 205 3064
GRIK3	4	515 1205 762 939
PDLIM5	4	3910 320 515 506
RPH3A	4	548 940 221 1207
CHRNA7	4	1273 154 17 1825
GRIN3A	4	30 1273 3135 27
ACTB	3	515 493 let-7
ACTR3	3	515 338 500
GRM3	3	515 548 154
SHANK2	3	1273 506 346
PRKCG	3	608 766 2355
KIRREL3	3	218 22 23
CHRNA3	3	664 129 506
GABRA5	3	8 493 154
HOMER2	3	488 let-7 575
ARF3	3	25 185 154
CLASP1	3	515 1207 4659
CHRM3	3	1208 197 1302
ERBB2	3	4650 331 204
GRIPAP1	3	548 1273 3135
CHRNA4	3	762 185 1205
SYNPO	3	1827 575 1915
TRAF3	3	199 361 708
CRIPT	3	515 548 17
CLSTN2	3	506 1273 588
SYNE1	3	1254 3116 154
PRKCA	3	515 1972 3680
CHRM2	3	493 515 17
ITPR3	3	3910 1972 661
SEPT7	3	515 506 147
ARC	2	1207 4283
ACTG2	2	1273 1207
GABRB1	2	548 30
CAMK2B	2	361 548
PPP2R4	2	1291 661
TRIB3	2	24 1271
DLG4	2	1291 1236
SEMA4F	2	1273 324
LRFN5	2	490 154
UTRN	2	135 142
KLHL17	2	1304 485
CADM3	2	515 423
GABRE	2	486 17
ACTN1	2	636 154
MAP6	2	29 214
LRRC4B	2	762 548
ACTG1	2	154 1825
GABRA6	2	515 122
ACHE	2	1226 4283
CTTN	2	548 182
ACTN2	2	664 130
EPHB4	2	515 548
CHRNB4	2	1293 1296
NYX	2	1281 17
TRPV1	2	873 1273
MYLK2	2	939 324
ACTN4	1	154
DBNL	1	346
GABBR1	1	646
HTR3B	1	188
AXIN1	1	602
CLSTN1	1	493
PRKCZ	1	125
CHRM5	1	25
CHRNA6	1	1207
SSPN	1	609
GLRA4	1	221
GRIN2B	1	515
CHRNA1	1	515
GRM4	1	1273
SNTA1	1	877
CHRNA9	1	105
BEGAIN	1	let-7
GRIN2D	1	744
GKAP1	1	506
RAPSN	1	1276
CLSTN3	1	548
KCNQ2	1	296
CHRNB3	1	3150
HTR3A	1	1226
CHRNG	1	762
NCAM1	1	548
SPTAN1	1	1275
DNM2	1	204
GABRR1	1	515
DLGAP3	1	1343
GRIK4	1	1224
PNOC	1	515
ARHGEF1	1	608
