# Supplementary material for: miRNA Regulons Associated with Synaptic Function
Source: PLoS One. 2012 Oct 8;7(10):e46189. doi: 10.1371/journal.pone.0046189 (PMC3468272; doi:10.1371/journal.pone.0046189)
Supplement: Table S9 — List of miRNA presynaptic targets. Full list of miRNA presynaptic targets as predicted by both TargetScan v6.0 and Diana-microT-CDS algorithms. miRNAs with highest number of synaptic targets is shown in an descending order. (XLSX) [file pone.0046189.s016.xlsx]

## Sheet: Sheet1
Presynaptic miRNA targets
mifam ID	number of targets	synaptic target names
mir-515	68	SYNCRIP KIF5C LIN7C RTN1 GABRA6 GRM2 KIF5A ACTB TPM3 SEPT2 SEPT7 STX6 DYNLL2 MAP1B VTI1A PPFIA1 ELK1 GRK5 CLCN3 RIMS2 UNC13C STX3 SVOP NPY1R SYNPR ATP6V0A2 STX2 ABL1 SLC17A6 ATP6V1A ZNRF2 STXBP5 MME SCAMP5 EFNB1 SDC2 AP2B1 DCTN1 MYO5A GRM3 CADM1 PFN2 KCTD12 ATP6V1H GABBR2 PPFIBP1 ATP2B1 KIF1B CHL1 STXBP2 SNAP25 ATP6V1C1 ELK3 PTK2 STON1 CASK SYT2 APLP2 RABGAP1 SYT4 CDH2 PICALM PCDH9 SV2B THY1 SLC1…
mir-506	56	SYNCRIP KIF5C GRM1 STXBP6 LIN7C FRAS1 SYN2 SEPT7 LIN7A GAD2 FBXO45 VTI1A GRIK2 GIT2 NPY1R SYNPR STX2 SLC17A6 ATP6V1A GRM8 STXBP5 STX12 RAC1 RIMS1 RAB5C GRM7 SDC2 AP2B1 ERC2 RTN4 CADM1 PFN2 SEPT11 PPFIBP2 PTPRD VAT1 ATP2B1 PXN ELK3 SYPL1 CACNA2D1 ATP6V1G2 SCAMP2 AMPH SYT4 CDH2 NPTN SEPT6 PICALM PCDH9 ATP6V1B2 SYNJ1 KCTD8 NRXN3 VAMP3 SYN1
mir-154	48	SNAP91 LIN7C GRM2 FRAS1 NRXN1 SEPT2 STX6 GAD2 DNM1 SLC30A1 GRK5 GIT2 PLCB4 STXBP3 NPY1R ATP6V0A2 STX2 SLC17A6 ATP6V1A CTTNBP2 GRM8 ZNRF2 STXBP5 SEPT3 MME ACTN4 SYT9 ATP6V1C2 ERC2 GRM3 ACTG1 SLC18A2 KIF1B ELK3 VAMP2 SYPL1 CASK ACTN1 CACNA2D1 NTNG1 CAST SYT4 CDH2 SYNJ1 KCTD8 NRXN3 SYT1 SYN1
mir-548	44	STXBP6 LIN7C RTN1 SYN2 SNAP47 STX17 TPM3 SEPT2 RPH3A DYNLL2 VTI1A GRIK2 GRK5 GIT2 PLCB4 ATP6V0D1 NPY1R SLC17A6 CTTNBP2 SYN3 ZNRF2 STX12 RAC1 RIMS1 RAB5C EFNB1 SDC2 RALA ATP6V1C2 ERC2 GRM3 RTN4 GABBR2 ATP2B1 SYPL1 KIF5B NTNG1 AMPH CDH2 PICALM ATP6V1B2 RAB6C DENND1A VAMP3
mir-17	33	KIF5C STXBP6 KIF5A STX5 GAD2 NCOA2 SLC30A1 GRK5 UNC13C GIT2 CNTNAP1 SVOP SLC17A6 SDC2 RAB5B AP2B1 CADM1 PFN2 SEPT11 GABBR2 PTPRD EFNA1 ERC1 ATP2B1 KIF1B ELK3 RAB5A RABGAP1 SYT10 PICALM SYNJ1 MAP1A SLC17A7
mir-449	20	SYNCRIP STXBP6 SYN2 CPLX2 PPFIA1 CLCN3 CNTNAP1 CTTNBP2 SEPT3 INA GABRA2 SLC30A3 VAT1 RAB3C KIF1B VAMP2 SEPT6 CAMK2A SYT1 VAMP3
mir-25	20	SYN2 DOC2A MAP1B NSF VTI1A SLC17A6 SYN3 EFNB1 STX1B GIT1 PTPRD VAT1 SLC6A17 L1CAM SYNJ1 CAMK2A NRXN3 ATP6V0A1 SYN1 BSN
mir-214	16	MAP6 NCOA2 SLC30A1 GRIK2 RIMS3 UNC13C ATP6V1B1 CTTNBP2 ATP6V1C2 CADM1 SEPT11 SYT3 SYNJ1 NRXN3 SYT1 RAB6C
mir-15	16	HSPA8 SEPT2 LIN7A MYO5B CNTNAP1 STXBP3 CTTNBP2 ZNRF2 MYO5A CLTC PTPRD KIF1B CACNA2D1 CAST SYT10 SYT4
mir-130	14	STXBP6 SEPT2 PPFIA2 DYNLL2 LRRK2 STX12 PTPRD RAB3C ATP6V1C1 RAB5A KCTD16 SYT4 ATP6V1E1 ACTN2
mir-1207	14	RPH3A MAP1B APBA1 GIT2 SV2A LRRK2 DCTN1 PCLO ACTG2 SEPT11 VAMP2 CACNA2D1 RABGAP1 MAP1A
mir-185	14	CPLX2 STX6 DYNLL2 DNM1 VTI1A ABL1 CTBP1 SEPT3 SLC30A3 ERC1 KIF1B PCDH9 SLC17A7 BSN
mir-103	12	KIF5C KIF5A LIN7A RIMS3 GIT2 CNTNAP1 CTTNBP2 CASK CACNA2D1 APLP2 SEPT6 SYNJ1
mir-30	12	SYN2 ATP6V0D2 ELK1 STX2 RAB5B MYO5A SLC17A8 PPFIBP1 ATP2B1 CHL1 SYP PICALM
mir-34	12	GRM1 SYN2 PPFIA1 CLCN3 CTTNBP2 SEPT3 VAT1 RAB3C VAMP2 CASK NTNG1 SYT1
mir-497	11	KIF5C RTN1 HSPA8 LIN7A CLCN3 CTTNBP2 ZNRF2 RTN4 PTPRD SYT3 KIF1B
mir-8	11	SYNCRIP STX16 SNAP91 NRXN1 SLC30A1 PPFIA1 STX2 SLC18A2 RABGAP1 SYT4 KCTD8
mir-1273	11	SYNCRIP GRM2 LIN7A ABL1 ACTG2 PPFIBP1 ATP6V1D SEPT6 ZNRF1 CAMK2A SYT1
mir-188	10	CNTNAP1 HTR3B CTBP1 NRXN2 PTPRD NTNG1 CAST SYT10 PCDH9 ZNRF1
mir-1226	10	ACHE SEPT3 SYTL4 DCTN1 PPFIBP1 SLC6A17 PTK2 PTPRF NTNG1 HTR3A
mir-149	10	SYN2 RIMS3 CTTNBP2 SYT9 CLTC VAMP2 STXBP1 SYT2 SYP SYNJ1
mir-181	10	GRIK2 SYNPR ZNRF2 MME ATP6V1C2 CADM1 CACNA2D1 PICALM STX7 SYT1
mir-204	9	FRAS1 RIMS2 AP2A2 RAB5B ERC2 GABRA2 SEPT11 PTPRD SLC17A7
mir-322	9	HSPA8 KIF5A LIN7A MYO5B CTTNBP2 ZNRF2 PTPRD KIF1B SYT2
mir-182	9	SYNCRIP GAD2 UNC13C GIT2 PLCB4 SDC2 CADM1 RAB5A VAMP3
mir-3190	8	SNAP47 ELK1 LRRK2 ABL1 ATP6V1C2 SLC17A8 RABGAP1 PICALM
mir-4524	8	VAMP1 KIF5A ELK1 ZNRF2 SEPT3 CASK SYT10 SNAP29
mir-3064	8	GAD2 SV2C STXBP5 PCLO CLTC RAB3C CAST SYNJ1
mir-1915	8	SV2C RIMS4 UNC13A NRXN2 SCAMP5 SYT2 SYT4 DENND1A
mir-939	8	CPLX2 MAP1B ELK1 SV2A PCLO MYLK2 MAP1A CAMK2A
mir-500	8	AP2B1 SYT9 INA CADM1 PTPRD NTNG1 PCDH9 STX7
mir-743	8	NRXN1 SLC30A1 STXBP5 GRM7 PTPRD ELK3 SYT4 SYT1
mir-27	8	FBXO45 UNC13C STX3 AP2B1 ATP2B1 PXN SNAP25 KCTD8
mir-3689	8	SYN2 CPLX2 ATP6V0D2 ELK1 RIMS3 SYNGR3 ATP6V1G2 SNAP29
mir-122	7	GABRA6 CLCN3 SYTL4 CLTC KCTD12 ATP2B1 KIF5B
mir-877	7	ATP6V1A NRXN2 SYT9 GABBR2 KIF5B APLP2 NRXN3
mir-125	7	SYN2 NRXN1 RAB3D VAPA PRKCZ APLP2 SV2B
let-7	7	SYNCRIP FRAS1 ACTB GRM7 PCLO SLC18A2 BSN
mir-379	7	GAD2 MME GABRA2 STON1 SYT4 CDH2 PICALM
mir-876	7	GRIK2 GRK5 STXBP5 SEPT3 ERC2 INA SYT4
mir-330	6	MAP1B NCOA2 RIMS4 SYT9 CHL1 PTK2
mir-324	6	KIF5C TRIO RIMS3 SEPT3 MYLK2 ERC1
mir-132	6	STX16 DCTN1 PCLO VAT1 APLP2 PCDH9
mir-96	6	MYO5B GAD2 UNC13C PLCB4 SDC2 RAB3C
mir-766	6	VAMP1 ABL1 DCTN1 ERC1 SNAP25 SV2B
mir-148	6	SNAP91 SLC30A1 LRRK2 PTPRD KCTD16 NPTN
mir-4520	6	MYO5B NSF RIMS2 SEPT3 GRM7 RALA
mir-1275	5	NRXN2 SLC6A17 VAMP2 MAP1A SPTAN1
mir-762	5	CPLX2 ABL1 GIT1 ERC1 SLC6A17
mir-367	5	SYN2 TPM3 NSF SLC17A6 BSN
mir-3150	5	VTI1A ELK1 SV2A RAB5B VAT1
mir-4283	5	DNM1 ACHE CTBP1 KIF1B KCTD16
mir-4436	5	KIF5C SV2A CTBP1 EFNA1 SLC6A17
mir-361	5	NCOA2 ELK1 SYNJ2 ERC2 SYT3
mir-197	5	SV2A SVOP ATP6V1A SLC32A1 SYNGR1
mir-642	5	KIF5C KIF5A CPLX2 MYO5A ERC2
mir-95	5	SYNCRIP SNAP91 SEPT11 SNAP25 ELK3
mir-374	5	FRAS1 ZNRF2 NTNG1 SYT4 SYNJ1
mir-423	5	GRM1 CPLX2 RIMS4 ERC1 SYP
mir-1301	5	KIF5A SV2C NPY1R STXBP5 SYNJ2
mir-625	4	PTPRS CNTNAP1 VAMP2 SEPT6
mir-31	4	MAP1B NSF GABBR2 RAB3C
mir-4650	4	ATP6V0D1 GABBR2 ATP2B1 NTNG1
mir-146	4	STXBP6 NCOA2 ATP6V1C2 PTPRD
mir-4659	4	GRIK2 SEPT11 SYT2 RAB6C
mir-3158	4	SYNCRIP KIF5C RIMS2 PICALM
mir-664	4	GAD2 ATP6V1C2 RAB6C ACTN2
mir-221	4	RPH3A GRIK2 RIMS3 SDC2
mir-1271	4	GAD2 UNC13C PLCB4 SDC2
mir-135	4	CPLX1 CTTNBP2 SYT9 SYT4
mir-155	4	INA SYPL1 PICALM STX7
mir-608	4	STX1B GIT1 SYP MAP1A
mir-646	4	KIF5A TPM3 GABBR1 CTTNBP2
mir-486	4	VTI1A RIMS4 VAMP2 SLC17A7
mir-3202	4	STX16 EFNB1 RAB5B SEPT5
mir-218	4	GRIK2 PCLO ATP6V1C1 RAB5A
mir-22	4	SNAP91 RIMS2 CLTC STX4
mir-1343	4	APBA1 L1CAM SYNGR1 SYNJ1
mir-541	4	EFNB1 L1CAM PICALM CAMK2A
mir-3065	4	RIMS3 DCTN1 SEPT5 KIF5B
mir-450	4	MAP1B FBXO45 ELK1 GABBR2
mir-1913	4	KIF5C TRIO RIMS3 L1CAM
mir-1285	3	FBXO45 RIMS4 CTTNBP2
mir-550	3	SV2A SYNJ2 SYT4
mir-196	3	EFNB1 SYPL1 CASK
mir-654	3	EFNB1 L1CAM CAMK2A
mir-1304	3	FBXO45 GRK5 SLC17A6
mir-338	3	SYN2 CLCN3 CHL1
mir-661	3	SYTL4 RAB5B STX1B
mir-3160	3	NCOA2 STXBP5 PCDH9
mir-302	3	CHL1 PICALM ATP6V1B2
mir-584	3	SCAMP5 SCAMP3 ELK3
mir-493	3	ACTB TPM3 SCAMP2
mir-624	3	MYO5B STXBP1 SYT1
mir-363	3	SYN2 MAP1B SLC17A6
mir-143	3	TPM3 MYO5A THY1
mir-1291	3	LRRK2 SEPT3 UNC13B
mir-32	3	SYN2 NSF SLC17A6
mir-1225	3	VTI1A RIMS4 SCAMP5
mir-339	3	NRXN1 PPFIA1 SYT2
mir-296	3	RIMS4 SV2A PFN2
mir-345	3	STX6 MYO5B SYT10
mir-29	3	STX16 MAP6 INA
mir-19	3	MME CLTC PTPRD
mir-145	3	TPM3 GRIK2 MYO5A
mir-3180	3	LGI3 INA PFN2
mir-101	3	KIF5A SV2C RAB5A
mir-124	3	PPFIBP2 ELK3 VAMP3
mir-1302	3	SEPT3 RIMS1 SLC17A8
mir-290	3	KIF5A ERC2 ZNRF1
mir-3119	3	CTTNBP2 SYT10 RAB6C
mir-1202	3	ATP6V0D2 GRM8 MYO5A
mir-1224	3	SV2A GRIK4 ATP6V1H
mir-940	3	VAMP1 RPH3A VTI1A
mir-647	3	PPFIA2 GRK5 PCLO
mir-342	3	CPLX2 ATP6V1B1 APLP2
mir-1266	2	CTBP1 SLC6A17
mir-28	2	GIT2 PFN2
mir-3529	2	SNAP91 SYT4
mir-1205	2	TRIO AP2A2
mir-597	2	GABRA2 SLC18A2
mir-320	2	FBXO45 RAC1
mir-431	2	ATP2B1 NRXN3
mir-491	2	GIT1 SYN1
mir-637	2	CPLX2 TRIO
mir-331	2	RIMS3 CASK
mir-670	2	CNTNAP1 SYT10
mir-140	2	SEPT2 FBXO45
mir-329	2	RALA CADM1
mir-1288	2	GRIK2 ZNRF2
mir-593	2	RIMS4 UNC13B
mir-203	2	INA SYT10
mir-147	2	SEPT7 UNC13A
mir-588	2	RAB3B ATP2B1
mir-219	2	RIMS1 ATP2B1
mir-3116	2	SCAMP5 BSN
mir-368	2	GRIK2 CACNA2D1
mir-1827	2	TPM3 SLC17A7
mir-635	2	GRM8 SLC6A17
mir-1293	2	VAMP1 SYN1
mir-202	2	GIT2 SYT2
mir-628	2	NTNG1 PCDH9
mir-193	2	STX16 SLC30A1
mir-3688	2	NRXN1 GRK6
mir-3622	2	RIMS2 SV2B
mir-544	2	RAB3D CADM1
mir-1299	2	SYNPR CAST
mir-24	2	CTBP1 SCAMP5
mir-205	2	CLTC PICALM
mir-615	2	UNC13A SYT3
mir-744	2	SEPT2 TRIO
mir-455	2	SYNJ2 RTN4
mir-136	2	NCOA2 CTTNBP2
mir-1306	2	ABL1 CTBP1
mir-609	2	GRIK2 UNC13A
mir-1825	2	CLCN3 ACTG1
mir-1184	2	GRM2 ATP6V1H
mir-676	2	STX2 VAMP3
mir-589	2	RAB3B TMEM163
mir-199	1	CLCN3
mir-1262	1	GABBR2
mir-298	1	DCTN1
mir-580	1	STX7
mir-1292	1	GAD2
mir-632	1	UNC13A
mir-150	1	CDH2
mir-467	1	PLCB4
mir-499	1	SLC17A6
mir-23	1	SYT4
mir-1914	1	SYP
mir-1280	1	NRXN2
mir-4435	1	SYTL4
mir-144	1	ATP6V1C1
mir-922	1	CTTNBP2
mir-183	1	PFN2
mir-873	1	INA
mir-1294	1	SYT4
mir-1255	1	STXBP5
mir-1178	1	SYTL4
mir-485	1	CASK
mir-224	1	KCTD12
mir-362	1	RALA
mir-708	1	GIT2
mir-192	1	CLCN3
mir-1263	1	SNAP91
mir-216	1	DMXL2
mir-490	1	ATP6V1C2
mir-574	1	LGI3
mir-503	1	ZNRF2
mir-451	1	STXBP6
mir-1228	1	CADM1
mir-1286	1	SYT4
mir-1236	1	APLP2
mir-1270	1	KIF1B
mir-578	1	KCTD8
mir-9	1	LRRK2
mir-636	1	ACTN1
mir-484	1	GRM1
mir-133	1	SYT2
mir-126	1	CAMK2A
mir-488	1	STON1
mir-194	1	VAMP3
mir-942	1	STXBP1
mir-433	1	STXBP3
mir-767	1	RAB3B
mir-1908	1	SLC17A7
mir-765	1	CNTNAP1
mir-555	1	INA
mir-2964	1	LIN7C
mir-3914	1	NPTN
mir-452	1	STXBP1
mir-612	1	SYNGR1
mir-142	1	RAC1
mir-425	1	SNAP91
mir-129	1	VTI1A
mir-1303	1	GAD2
mir-223	1	MYO5B
mir-340	1	STX2
mir-582	1	PTK2
mir-33	1	GABBR2
mir-1909	1	STX1B
mir-592	1	PTPRD
mir-1193	1	PTK2
mir-598	1	PPFIBP1
mir-346	1	RIMS2
mir-454	1	RAB5A
mir-384	1	STX2
mir-657	1	CAMK2A
mir-3199	1	RAB5B
mir-26	1	ERC2
mir-586	1	UNC13C
mir-875	1	SYPL1
mir-1296	1	CADM1
mir-668	1	PCDH9
mir-634	1	NRXN3
mir-139	1	SEPT11
mir-3910	1	NCOA2
mir-10	1	NTNG1
mir-3913	1	PTK2
mir-1322	1	NCOA2
mir-802	1	RTN1
mir-7	1	PLCB4
mir-885	1	GRM8
mir-326	1	RIMS4
mir-671	1	KCTD16
mir-1287	1	GABBR2
mir-622	1	AMPH
mir-3155	1	GRM1
mir-1179	1	PICALM
mir-891	1	SYNJ1
mir-483	1	CLCN3
mir-1245	1	THY1
mir-138	1	APLP2
mir-3179	1	DNM1
mir-561	1	ATP6V1A
mir-2355	1	GAD2
mir-1251	1	LIN7C
