# Supplementary material for: miRNA Regulons Associated with Synaptic Function
Source: PLoS One. 2012 Oct 8;7(10):e46189. doi: 10.1371/journal.pone.0046189 (PMC3468272; doi:10.1371/journal.pone.0046189)
Supplement: Table S10 — List of miRNA postsynaptic targets. Full list of miRNA postsynaptic targets as predicted by both TargetScan v6.0 and Diana-microT-CDS algorithms. miRNAs with highest number of synaptic targets is shown in a descending order. (XLSX) [file pone.0046189.s017.xlsx]

## Sheet: Sheet1
Postsynaptic miRNA targets
mifam ID	number of targets	synaptic target names
mir-515	95	GABRR1 LIN7C SSX2IP TPM3 GRIN2B MARCKS NCAM2 SEPT7 GABRB2 DYNLL2 MAP1B KCND2 OPCML ARHGAP32 GLRB PRKCA EPHB1 SULF1 RYR2 MAP2 GRID2 DLGAP1 MYO5A GRIP1 EPHA5 ADAM10 ANK2 YWHAZ GRIK3 NEO1 GABRA1 ANK3 CHRNA1 CADM3 PTK2 RAP1A CASK RAP1B CLASP1 CAMK2N1 KCNMA1 RAPGEF2 GABRA4 DKK2 GRIA2 CTNND2 PNOC RTN1 GABRA6 EPHB4 ACTB ITPR1 ACTR3 CPEB1 GRB10 SHC4 GRM5 DTNA PPP3R1 CAPRIN2 GRID1 CHRM2 GRIA1 RAPGEF4 PDLI…
mir-506	76	GRM1 LIN7C SSX2IP PRKCE SEPT7 LIN7A KCND2 GLRB PPP1CC EPHB1 MAP2 DLG3 SPTBN1 PCDH8 DLGAP1 GRM7 RTN4 GRIP1 ADAM10 CHRNA3 ANK2 NEO1 CAMK2D GABRQ SPOCK1 LRRTM3 GRIA3 CAMK2N1 LRRTM4 DKK3 NLGN4Y DKK2 GRIA2 LRRC4C CTNND2 FRAS1 CPEB1 SHC4 GLRA2 PPP3R1 GRID1 LRRC7 GRIK2 PDLIM5 ACTR2 CLSTN2 EPHA4 MAGI2 GKAP1 CNTN1 SDC2 GRIA4 DLG1 CADM1 TANC1 EPHA7 PFN2 CNKSR2 GABRG2 PTPRD HSPA12A SHANK2 DLG2 CADM2 NR3C1 P…
mir-548	76	CLSTN3 COL3A1 LIN7C MTMR2 TPM3 CDK5R1 RPH3A DYNLL2 CAV2 GPHN NLGN3 KCND2 GABRB1 GLRB PPP1CC EPHB1 SULF1 VCL MAP2 PLCB4 GRID2 NCAM1 RTN4 GRIP1 ADAM10 YWHAZ NEO1 GABRA3 GABRA1 CTNNB1 RAP1B LRRTM3 GRIA3 KCNMA1 LRRTM4 DKK3 NLGN4Y HOMER1 CAMK2B AXIN2 DKK2 DSCAM LRRC4C CTTN ADD1 GABRP RTN1 EPHB4 GRB10 SHC4 GLRA2 PPP3R1 LRRC7 GRIA1 RAPGEF4 GRIK2 ACTR2 EPHA4 MAGI2 BAIAP2 CRIPT CNTN1 NTM SDC2 DLG1 GRM3 CN…
mir-154	69	LIN7C SSX2IP MARCKS ARF3 CAV2 DNM1 KCND2 GLRB EPHB1 SULF1 VCL MAP2 PLCB4 GRID2 CBLN4 DLG3 GABRA5 PCDH8 DLGAP1 CHRNA7 GOPC ADAM10 ANK2 GABRA1 SHANK3 ANK3 CTNNB1 CASK RAP1B LRRTM3 GRIA3 CAMK2N1 KCNMA1 DKK3 LRFN5 AXIN2 DKK2 GRIA2 LRRC4C SYNGAP1 SNAP91 FRAS1 CPEB1 SHC4 GLRA2 PPP3R1 WIF1 SYNE1 LRRC7 GRIA1 SLITRK1 EPHA4 MAGI2 ACTN4 NTM DLG1 GRM3 CSNK2A1 TANC1 ACTG1 GABRG2 CADM2 NR3C1 ACTN1 CDH2 CNTN5 G…
mir-17	43	SSX2IP GABRB2 KCND2 NCOA2 GLRB CNTNAP1 GRID2 DLGAP1 CHRNA7 EPHA5 GRIN1 ANK2 NEO1 CAMK2D GLRA3 CAMK2N1 KCNMA1 MAP1A GABRA4 SHC4 NYX PPP3R1 CAPRIN2 CHRM2 RAPGEF4 SLITRK1 EPHA4 GABRE CRIPT ENAH SDC2 GABRG1 GRIA4 CADM1 TANC1 EPHA7 PFN2 CNKSR2 GABBR2 PTPRD DLG2 CADM2 PICALM
mir-1273	27	LIN7A RYR2 DLG3 CHRNA7 MYO6 CACNA1C PPP1CB SEMA4C LRRTM4 DKK3 CAMK2A GRIN3A GRM4 TRPV1 DTNA PPP3R1 GRID1 PSD3 CLSTN2 CAMK2G ACTG2 SEMA4F SHANK2 PPP1R9A GRIPAP1 CSNK2B CHRNB1
let-7	24	COL3A1 GPHN PPP1CC VCL HOMER2 GRID2 CBLN4 PCDH8 GRM7 ANK2 GABRA1 RAP1B CAMK2N1 DKK3 AXIN2 SYNGAP1 FRAS1 ACTB CPEB1 BEGAIN PSD3 EPHA4 MAGI2 CNKSR2
mir-1207	21	CDK5R1 RPH3A MAP1B DLG3 GABRA3 CLASP1 NLGN4Y MAP1A RAPGEF2 GRB10 CHRNB2 CAMK2G ARC BAIAP2 DCTN1 RAP1GAP ACTG2 CTNNA1 CHRNA6 CSNK2B CHRM1
mir-449	18	MARCKS NLGN3 CACNA1E CNTNAP1 ADAM10 GABRA2 ANK2 YWHAZ GABRA3 SHANK3 SEMA4C NLGN1 CAMK2A LRRC7 EPHA4 RAP1GAP CADM2 NLGN4X
mir-500	16	SSX2IP PRKCE CDK5R1 OPCML SULF1 GRID2 EPHA5 ANK3 SPOCK1 GRIA2 ACTR3 PSD3 CADM1 PTPRD NR3C1 PCDH9
mir-204	15	GABRB2 EPHA5 GABRA2 CHRND SPOCK1 HOMER1 DNM2 CACNG2 FRAS1 CPEB1 CSNK2A1 PTPRD ERBB2 NR3C1 CSNK2B
mir-743	15	GABRB2 SULF1 VCL SPTBN1 GRM7 GOPC YWHAZ CAMK2D HOMER1 GABRP ITPR1 GRM5 GLRA2 PTPRD CADM2
mir-34	15	GRM1 MARCKS GABRB2 NLGN3 CACNA1E MAP2 ANK2 GABRA3 SHANK3 CASK NLGN1 HOMER1 EPHA4 RAP1GAP CADM2
mir-214	14	MAP6 NCAM2 NCOA2 MAP2 ANK2 NEO1 CTNNB1 NLGN1 DSCAM DTNA GRIK2 CADM1 CNKSR2 CTNNA1
mir-25	14	ARF3 NFASC MAP1B CBLN4 CHRM5 GABRA3 CAMK2A SYNGAP1 GRIA1 SLITRK1 GIT1 PTPRD PPP1R9A DLGAP2
mir-188	13	MARCKS NFASC ARHGAP32 RYR2 CNTNAP1 HTR3B RAP1B CACNG2 EPHA4 CTBP1 TANC1 PTPRD PCDH9
mir-182	13	PLCB4 PCDH8 GABRA1 ANK3 GLRA3 CTTN SHC4 ACTR2 CNTN1 SDC2 CADM1 LGI1 PPP1R9A
mir-15	13	LIN7A MYO5B CNTNAP1 MYO5A NLGN1 RAPGEF2 AXIN2 ACTR2 ENAH EPHA7 INSR CNKSR2 PTPRD
mir-8	12	MARCKS GABRA5 PCDH8 RAP1B GABRP SNAP91 DTNA CNTN1 TANC1 CHL1 KCTD8 NLGN4X
mir-185	12	LPHN1 ARF3 DYNLL2 DNM1 ARHGAP32 SYNGAP1 CHRNA4 KALRN GRIA1 EPHA4 CTBP1 PCDH9
mir-379	12	COL3A1 MTMR2 KCND2 OPCML GABRA2 NLGN1 LRRTM3 LRRTM4 ITPR2 CNKSR2 CDH2 PICALM
mir-130	11	DYNLL2 GABRA1 RAP1A SPOCK1 KCTD16 ACTN2 CPEB1 NTM PTPRD GDA NLGN4X
mir-939	11	NFASC MAP1B GRIK3 NCDN DKK3 MAP1A CAMK2A SYNGAP1 RAP1GAP MYLK2 CHRM1
mir-96	11	PRKCE MYO5B GPHN PLCB4 CAMK2N1 NLGN2 ITPR1 GLRA2 LRRC7 RAPGEF4 SDC2
mir-181	11	SSX2IP GABRA1 SPOCK1 GRIA3 GABRA4 GRM5 PPP3R1 GRIK2 CADM1 NR3C1 PICALM
mir-493	10	TPM3 NFASC CAV2 PPP1CC GABRA5 ANK2 CAMK2N1 CLSTN1 ACTB CHRM2
mir-103	10	CDK5R1 LIN7A CNTNAP1 ANK2 CASK AXIN2 PSD3 EPHA7 GABRG2 RTN3
mir-1271	10	PRKCE GPHN PLCB4 CAMK2N1 NLGN2 ITPR1 LRRC7 RAPGEF4 TRIB3 SDC2
mir-361	10	NCOA2 KCNMA1 NLGN2 CAMK2B DSCAM SYNGAP1 ITPR1 GRID1 TRAF3 RTN3
mir-30	10	GABRB1 MYO5A GABRQ GRIN3A GRM5 NTM CNKSR2 LGI1 CHL1 PICALM
mir-330	9	MAP1B NCOA2 PTK2 HOMER1 CTNND2 GRB10 PSD3 ERBB2IP CHL1
mir-3064	9	ANK2 ANK3 CTNND2 ADD1 CAPRIN2 EPHA4 GABRG1 GRIA4 CHRM1
mir-148	9	CDK5R1 GRID2 DLGAP1 ADAM10 KCTD16 HOMER1 SNAP91 TANC1 PTPRD
mir-593	8	LPHN1 OPCML NCDN SHC4 GRM5 DTNA NTM DLG2
mir-3190	8	ARHGAP32 RYR2 DLG3 BAIAP2 ERBB2IP CSNK2A1 PICALM NLGN4X
mir-4659	8	KCND2 PPP1CB CLASP1 ADD1 GRIK2 NTM DLG1 DLG2
mir-1226	8	LPHN1 ACHE PTK2 RAPGEF2 NLGN2 HTR3A DCTN1 DLG2
mir-1827	8	TPM3 KCND2 VCL DLGAP1 SYNPO CACNA1C CAPRIN2 CSNK2B
mir-125	8	SEMA4C PRKCZ KCNMA1 GRID1 CSNK2A1 INSR CNKSR2 CADM2
mir-497	8	CDK5R1 LIN7A RTN4 RTN1 ACTR2 EPHA7 PTPRD RTN3
mir-218	8	PPP1CC KIRREL3 SHC4 KALRN GRIK2 MAGI2 RELN EPHA7
mir-450	8	MAP1B NLGN3 MAP2 DKK3 GRIA1 GABRG2 GABBR2 HSPA12A
mir-122	7	NFASC PPP1CC ANK2 GABRA6 ITPR2 KCTD12 NLGN4X
mir-338	7	KCND2 GRID2 LRRTM4 GRIA2 ACTR3 LRRC7 CHL1
mir-3150	7	GABRB2 ARHGAP32 NCDN NLGN2 SYNGAP1 DLG1 CHRNB3
mir-146	7	NCOA2 RYR2 DLGAP1 DTNA PTPRD CADM2 STRN
mir-664	7	GPHN CHRNA3 ACTN2 NTM DLG1 GABRG2 CADM2
mir-29	7	MAP6 GABRB2 CAV2 GRIP1 PPP1CB SHC4 ACTR2
mir-95	7	PPP1CC CAMK2D GLRA3 SNAP91 ITPR2 CNKSR2 CADM2
mir-27	7	KCND2 NLGN4Y GRIN3A GRM5 SLITRK1 GRIA4 KCTD8
mir-762	6	GRIK3 SYNGAP1 CHRNA4 CHRNG GIT1 LRRC4B
mir-3160	6	NCOA2 GRIN1 CTNND2 CNKSR2 PCDH9 CNTN5
mir-322	6	LIN7A MYO5B ACTR2 EPHA7 INSR PTPRD
mir-608	6	ARHGEF1 CACNA1C MAP1A SYNGAP1 PRKCG GIT1
mir-24	6	ARHGAP32 GRIA3 ACTR2 CTBP1 TRIB3 PTPRD
mir-149	6	LPHN1 SYNGAP1 GRIA4 CSNK2A1 DLGAP4 CHRM1
mir-541	6	ARHGAP32 CACNA1E GRID2 CAMK2A SYNGAP1 PICALM
mir-1205	5	GPHN KCND2 ANK2 GRIK3 CHRNA4
mir-637	5	NLGN3 MYO6 NCDN CHRND SYNGAP1
mir-140	5	MARCKS GOPC ADAM10 WIF1 PPP1R9A
mir-329	5	WIF1 CAMK2G CADM1 TANC1 DLGAP4
mir-1304	5	ARHGAP32 GOPC CAPRIN2 BAIAP2 KLHL17
mir-31	5	PRKCE MAP1B GABRA4 GABBR2 PPP1R9A
mir-216	5	GLRB EPHA5 PPP1CB GRM5 DLG1
mir-4524	5	CDK5R1 CASK SPOCK1 RAPGEF2 CHRNB1
mir-4283	5	DNM1 ACHE KCTD16 ARC CTBP1
mir-770	5	NCAM2 MYO6 HOMER1 GRIA2 PSD3
mir-767	5	COL3A1 GRIA3 CAPRIN2 ACTR2 STRN
mir-221	5	RPH3A GLRA4 GABRA1 GRIK2 SDC2
mir-765	5	PRKCE CNTNAP1 GRIN1 HOMER1 DLGAP2
mir-197	5	CHRM3 PPP1CC ANK2 SYNGAP1 HSPA12A
mir-642	5	MYO5A CACNG2 ITPR2 ERBB2IP GABRB3
mir-3910	5	NCOA2 ITPR3 CAPRIN2 LRRC7 PDLIM5
mir-766	5	PRKCE CHRNB2 DCTN1 PRKCG CADM2
mir-22	5	KIRREL3 SNAP91 GRM5 KALRN MAGI2
mir-3065	5	GPHN GOPC DCTN1 GDA CHRNB1
mir-4520	5	MYO5B GRM7 RELN GABRG2 GDA
mir-876	5	KCND2 GLRB LRRTM4 GRIK2 NTM
mir-199	4	SULF1 ADAM10 HSPA12A TRAF3
mir-3529	4	MTMR2 NCAM2 SPOCK1 SNAP91
mir-320	4	RAP1A GABRP PDLIM5 CNKSR2
mir-625	4	CNTNAP1 ANK2 DTNA CADM2
mir-491	4	LRRTM3 SYNGAP1 CHRNB2 GIT1
mir-654	4	ARHGAP32 CACNA1E CAMK2A SYNGAP1
mir-4662	4	NCAM2 RAPGEF4 STRN RTN3
mir-4776	4	NLGN3 ADAM10 PPP1CB CTNNB1
mir-661	4	PPP2R4 ITPR3 CHRNB2 CTNNA1
mir-485	4	CASK CTNND2 PPP3R1 KLHL17
mir-302	4	ANK2 SHC4 CHL1 PICALM
mir-588	4	YWHAZ ANK3 RAP1B CLSTN2
mir-3116	4	DSCAM SYNE1 KCTD12 CTNNA1
mir-4536	4	MTMR2 GLRA3 RAPGEF2 SHC4
mir-368	4	NCAM2 GLRA3 GRIK2 GABRG2
mir-143	4	TPM3 DLG3 MYO5A ANK3
mir-1291	4	PPP2R4 NEO1 DLG4 NR3C1
mir-4436	4	ANK3 SHC4 CTBP1 STRN
mir-484	4	GRM1 RYR2 CSNK2B STRN
mir-1915	4	CDK5R1 SYNPO SHANK3 RAP1GAP
mir-488	4	CAV2 HOMER2 SPOCK1 GRIA3
mir-194	4	MTMR2 GABRB2 MAP2 NLGN4Y
mir-345	4	MYO5B GABRQ GRB10 HSPA12A
mir-19	4	SEMA4C GLRA3 DTNA PTPRD
mir-3180	4	SYNGAP1 SLITRK1 ACTR2 PFN2
mir-33	4	GOPC MYO6 GRIA3 GABBR2
mir-544	4	NLGN4Y GABRA4 ITPR2 CADM1
mir-205	4	GABRG1 DLG2 PICALM RTN3
mir-124	4	RYR2 GRIA3 GRIA2 GRIA4
mir-885	4	ANK3 CTNNB1 CSNK2B PCDH9
mir-647	4	ANK2 DKK2 CAMK2G CTNNA1
mir-342	4	CAMK2D CACNA1C CHRND SYNGAP1
mir-423	4	GRM1 LPHN1 CADM3 CPEB1
mir-1262	3	SPTBN1 CAMK2D GABBR2
mir-575	3	HOMER2 SYNPO CADM2
mir-1275	3	NFASC MAP1A SPTAN1
mir-150	3	GABRA4 SHC4 CDH2
mir-467	3	PLCB4 GRID1 LGI1
mir-23	3	ADAM10 KIRREL3 DLGAP2
mir-877	3	ADD1 GABBR2 SNTA1
mir-922	3	MAP1B ACTR2 STRN
mir-183	3	GLRA3 ENAH PFN2
mir-1288	3	ARHGAP32 RAP1A GRIK2
mir-1178	3	SULF1 MAGI2 DLG1
mir-147	3	SEPT7 NFASC GABRB3
mir-4650	3	NEO1 GABBR2 ERBB2
mir-584	3	MYO5B MAP2 GRIA4
mir-3158	3	HSPA12A CTNNA1 PICALM
mir-3135	3	ANK2 GRIN3A GRIPAP1
mir-324	3	RAP1GAP SEMA4F MYLK2
mir-1254	3	DSCAM SYNE1 CTNNA1
mir-1972	3	PRKCA ITPR3 WIF1
mir-223	3	MYO5B GLRA2 GABRB3
mir-132	3	NLGN2 DCTN1 PCDH9
mir-582	3	NCAM2 PTK2 SHC4
mir-145	3	TPM3 MYO5A GRIK2
mir-193	3	GABRP ERBB2IP CHRNB1
mir-3130	3	OPCML EPHA7 CTNNA1
mir-454	3	SPOCK1 CPEB1 GDA
mir-455	3	RTN4 CPEB1 RTN3
mir-646	3	TPM3 GABBR1 GABRA3
mir-1302	3	NCAM2 CHRM3 YWHAZ
mir-290	3	GOPC ANK2 SHC4
mir-3913	3	YWHAZ PPP1CB PTK2
mir-769	3	GABRA4 CTNND2 GRIA1
mir-1825	3	CHRNA7 ACTG1 HSPA12A
mir-105	3	SULF1 CHRNA9 EPHA4
mir-374	3	FRAS1 SHC4 RTN3
mir-1245	3	DLGAP1 LRRTM4 SDC2
mir-3179	3	DNM1 SYNGAP1 CNTN1
mir-3689	3	GRIN1 GRM5 PPP1R9A
mir-2355	3	CACNA1E EPHA7 PRKCG
mir-1208	2	CHRM3 GRIP1
mir-632	2	LRRTM4 NTM
mir-1285	2	CAPRIN2 GDA
mir-499	2	TANC1 CADM2
mir-1914	2	NFASC GRIP1
mir-1280	2	SULF1 DLG2
mir-144	2	GABRA1 NLGN4Y
mir-331	2	CASK ERBB2
mir-196	2	COL3A1 CASK
mir-873	2	SHC4 TRPV1
mir-422	2	HSPA12A CNTN5
mir-1255	2	EPHA4 DLG1
mir-224	2	GLRA3 KCTD12
mir-362	2	GLRA3 DLGAP4
mir-192	2	GABRA4 GABRG2
mir-219	2	DSCAM GABRP
mir-574	2	SHANK3 NCDN
mir-503	2	CNTNAP1 INSR
mir-624	2	MYO5B CSNK2A1
mir-1228	2	RAP1A CADM1
mir-1236	2	GRIA1 DLG4
mir-636	2	EPHA7 ACTN1
mir-296	2	PFN2 KCNQ2
mir-2964	2	LIN7C NLGN1
mir-1293	2	CHRNB4 SYNGAP1
mir-135	2	UTRN ENAH
mir-628	2	EPHA7 PCDH9
mir-452	2	ANK2 CPEB1
mir-558	2	NLGN3 KALRN
mir-142	2	UTRN SPTBN1
mir-129	2	CHRNA3 CACNG2
mir-4773	2	CAV2 GABRP
mir-1244	2	TANC1 PPP1R9A
mir-3680	2	LIN7A PRKCA
mir-1909	2	NLGN3 PSD3
mir-592	2	LRRC4C PTPRD
mir-3688	2	CTNNB1 TANC1
mir-346	2	DBNL SHANK2
mir-936	2	GABRA1 CAMK2D
mir-378	2	CACNA1E CNTN5
mir-744	2	GRIN2D BAIAP2
mir-136	2	NCOA2 SEMA4C
mir-875	2	GRIA3 CNTN1
mir-1296	2	CHRNB4 CADM1
mir-650	2	NFASC DLGAP2
mir-486	2	GABRE GABRB3
mir-609	2	SSPN GRIK2
mir-1224	2	GRIK4 GABRQ
mir-1343	2	NLGN3 DLGAP3
mir-940	2	RPH3A CSNK2B
mir-671	2	SPTBN1 KCTD16
mir-3155	2	GRM1 RYR2
mir-1179	2	TANC1 PICALM
mir-891	2	DKK3 CPEB1
mir-138	2	PRKCE RELN
mir-1260	2	RYR2 DLG2
mir-504	2	SHANK3 CACNA1C
mir-1301	2	ANK2 HSPA12A
mir-1266	1	CTBP1
mir-505	1	NCDN
mir-298	1	DCTN1
mir-28	1	PFN2
mir-597	1	GABRA2
mir-550	1	GABRA4
mir-4435	1	RYR2
mir-1257	1	NLGN1
mir-670	1	CNTNAP1
mir-2861	1	CSNK2B
mir-5583	1	GLRA3
mir-934	1	GLRA3
mir-1272	1	KALRN
mir-764	1	ITPR1
mir-1233	1	DLGAP4
mir-367	1	TPM3
mir-554	1	GABRB2
mir-708	1	TRAF3
mir-1263	1	SNAP91
mir-490	1	LRFN5
mir-1286	1	CHRND
mir-1252	1	OPCML
mir-363	1	MAP1B
mir-578	1	KCTD8
mir-32	1	CBLN4
mir-328	1	NR3C1
mir-133	1	KCNMA1
mir-126	1	CAMK2A
mir-433	1	NLGN1
mir-942	1	RYR2
mir-187	1	DKK2
mir-887	1	SHANK3
mir-1281	1	NYX
mir-935	1	RELN
mir-874	1	CNKSR2
mir-711	1	CDK5R1
mir-4679	1	GABRA4
mir-3926	1	HOMER1
mir-612	1	CAPRIN2
mir-155	1	PICALM
mir-425	1	SNAP91
mir-1303	1	MYO6
mir-542	1	NLGN3
mir-587	1	DTNA
mir-3622	1	HOMER1
mir-1193	1	PTK2
mir-432	1	GRIA2
mir-657	1	CAMK2A
mir-601	1	CNKSR2
mir-600	1	PCDH8
mir-190	1	NLGN1
mir-26	1	SSX2IP
mir-586	1	ITPR1
mir-373	1	ANK2
mir-604	1	CTNNA1
mir-299	1	GLRA3
mir-571	1	GRID1
mir-1306	1	CTBP1
mir-3074	1	MAP2
mir-668	1	PCDH9
mir-139	1	SSX2IP
mir-3202	1	NFASC
mir-448	1	NLGN4Y
mir-1322	1	NCOA2
mir-802	1	RTN1
mir-365	1	RAPGEF4
mir-3119	1	RELN
mir-557	1	PRKCE
mir-1276	1	RAPSN
mir-7	1	PLCB4
mir-1202	1	MYO5A
mir-1538	1	NLGN3
mir-1284	1	NFASC
mir-3022	1	SHC4
mir-551	1	LPHN1
mir-1278	1	EPHA7
mir-602	1	AXIN1
mir-326	1	CTNND2
mir-1267	1	GRIA1
mir-1287	1	GABBR2
mir-337	1	GRID2
mir-761	1	NEO1
mir-1184	1	CAMK2G
mir-626	1	DTNA
mir-1251	1	LIN7C
mir-617	1	RYR2
mir-1913	1	RAP1GAP
mir-370	1	HSPA12A
