# Supplementary material for: miRNA Regulons Associated with Synaptic Function
Source: PLoS One. 2012 Oct 8;7(10):e46189. doi: 10.1371/journal.pone.0046189 (PMC3468272; doi:10.1371/journal.pone.0046189)
Supplement: Table S11 — miFam members' classification. List of all human miRNAs classified into families according to miRBase 18. (XLSX) [file pone.0046189.s018.xlsx]

## Sheet: Sheet1
mirbase v.18
miFam ID	miRNA members
let-7	hsa-let-7a-1,hsa-let-7a-2,hsa-let-7a-3,hsa-let-7b,hsa-let-7c,hsa-let-7d,hsa-let-7e,hsa-let-7f-1,hsa-let-7f-2,hsa-miR-98,hsa-let-7g,hsa-let-7i
miR-1	hsa-miR-1-2,hsa-miR-206,hsa-miR-1-1
miR-10	hsa-miR-10a,hsa-miR-10b
miR-101	hsa-miR-101-1,hsa-miR-101-2
miR-103	hsa-miR-103a-2,hsa-miR-103a-1,hsa-miR-107,hsa-miR-103b-1,hsa-miR-103b-2
miR-105	hsa-miR-105-1,hsa-miR-105-2
miR-1178	hsa-miR-1178
miR-1179	hsa-miR-1179
miR-1180	hsa-miR-1180
miR-1181	hsa-miR-1181
miR-1182	hsa-miR-1182
miR-1183	hsa-miR-1183
miR-1184	hsa-miR-1184-1,hsa-miR-1184-2,hsa-miR-1184-3
miR-1193	hsa-miR-1193
miR-1200	hsa-miR-1200
miR-1202	hsa-miR-1202
miR-1203	hsa-miR-1203
miR-1204	hsa-miR-1204
miR-1205	hsa-miR-1205
miR-1206	hsa-miR-1206
miR-1207	hsa-miR-1207
miR-1208	hsa-miR-1208
miR-122	hsa-miR-122,hsa-miR-3591
miR-1224	hsa-miR-1224
miR-1225	hsa-miR-1225
miR-1226	hsa-miR-1226
miR-1227	hsa-miR-1227
miR-1228	hsa-miR-1228
miR-1231	hsa-miR-1231
miR-1233	hsa-miR-1233-1,hsa-miR-1233-2
miR-1234	hsa-miR-1234
miR-1236	hsa-miR-1236
miR-1237	hsa-miR-1237
miR-1238	hsa-miR-1238
miR-124	hsa-miR-124-1,hsa-miR-124-2,hsa-miR-124-3
miR-1244	hsa-miR-1244-1,hsa-miR-1244-2,hsa-miR-1244-3
miR-1245	hsa-miR-1245a,hsa-miR-1245b
miR-1246	hsa-miR-1246
miR-1247	hsa-miR-1247
miR-1248	hsa-miR-1248
miR-1249	hsa-miR-1249
miR-125	hsa-miR-125b-1,hsa-miR-125a,hsa-miR-125b-2
miR-1250	hsa-miR-1250
miR-1251	hsa-miR-1251
miR-1252	hsa-miR-1252
miR-1253	hsa-miR-1253
miR-1254	hsa-miR-1254-1,hsa-miR-1254-2
miR-1255	hsa-miR-1255a,hsa-miR-1255b-1,hsa-miR-1255b-2
miR-1256	hsa-miR-1256
miR-1257	hsa-miR-1257
miR-1258	hsa-miR-1258
miR-126	hsa-miR-126
miR-1260	hsa-miR-1260a
miR-1261	hsa-miR-1261
miR-1262	hsa-miR-1262
miR-1263	hsa-miR-1263
miR-1265	hsa-miR-1265
miR-1266	hsa-miR-1266
miR-1267	hsa-miR-1267
miR-1268	hsa-miR-1268a
miR-1269	hsa-miR-1269a
miR-127	hsa-miR-127
miR-1270	hsa-miR-1270-1,hsa-miR-1270-2
miR-1271	hsa-miR-1271
miR-1272	hsa-miR-1272
miR-1273	hsa-miR-1273a,hsa-miR-1273d,hsa-miR-1273e,hsa-miR-4430,hsa-miR-4459,hsa-miR-1273f,hsa-miR-1273g
miR-1275	hsa-miR-1275
miR-1276	hsa-miR-1276
miR-1278	hsa-miR-1278
miR-128	hsa-miR-128-1,hsa-miR-128-2
miR-1280	hsa-miR-1280
miR-1281	hsa-miR-1281
miR-1282	hsa-miR-1282
miR-1284	hsa-miR-1284
miR-1285	hsa-miR-1285-1,hsa-miR-1285-2
miR-1286	hsa-miR-1286
miR-1287	hsa-miR-1287
miR-1288	hsa-miR-1288
miR-1289	hsa-miR-1289-1,hsa-miR-1289-2
miR-129	hsa-miR-129-1,hsa-miR-129-2
miR-1290	hsa-miR-1290
miR-1291	hsa-miR-1291
miR-1292	hsa-miR-1292
miR-1293	hsa-miR-1293
miR-1294	hsa-miR-1294
miR-1295	hsa-miR-1295a
miR-1296	hsa-miR-1296
miR-1297	hsa-miR-1297
miR-1298	hsa-miR-1298
miR-1299	hsa-miR-1299
miR-130	hsa-miR-130a,hsa-miR-301a,hsa-miR-130b,hsa-miR-301b
miR-1301	hsa-miR-1301
miR-1302	hsa-miR-1302-1,hsa-miR-1302-2,hsa-miR-1302-3,hsa-miR-1302-4,hsa-miR-1302-5,hsa-miR-1302-6,hsa-miR-1302-7,hsa-miR-1302-8,hsa-miR-1302-9,hsa-miR-1302-10,hsa-miR-1302-11
miR-1303	hsa-miR-1303
miR-1304	hsa-miR-1304
miR-1305	hsa-miR-1305
miR-1306	hsa-miR-1306
miR-1307	hsa-miR-1307
miR-132	hsa-miR-212,hsa-miR-132
miR-1322	hsa-miR-1322
miR-1323	hsa-miR-1323
miR-1324	hsa-miR-1324
miR-133	hsa-miR-133a-1,hsa-miR-133a-2,hsa-miR-133b
miR-134	hsa-miR-134
miR-1343	hsa-miR-1343
miR-135	hsa-miR-135a-1,hsa-miR-135a-2,hsa-miR-135b
miR-136	hsa-miR-136
miR-137	hsa-miR-137
miR-138	hsa-miR-138-2,hsa-miR-138-1
miR-139	hsa-miR-139
miR-140	hsa-miR-140
miR-142	hsa-miR-142
miR-143	hsa-miR-143
miR-144	hsa-miR-144
miR-145	hsa-miR-145
miR-146	hsa-miR-146a,hsa-miR-146b
miR-1468	hsa-miR-1468
miR-1469	hsa-miR-1469
miR-147	hsa-miR-147a,hsa-miR-147b
miR-1471	hsa-miR-1471
miR-148	hsa-miR-148a,hsa-miR-152,hsa-miR-148b
miR-149	hsa-miR-149
miR-15	hsa-miR-15a,hsa-miR-16-1,hsa-miR-16-2,hsa-miR-15b,hsa-miR-195
miR-150	hsa-miR-150
miR-153	hsa-miR-153-1,hsa-miR-153-2
miR-1537	hsa-miR-1537
miR-1538	hsa-miR-1538
miR-154	hsa-miR-154,hsa-miR-369,hsa-miR-377,hsa-miR-381,hsa-miR-382,hsa-miR-323a,hsa-miR-409,hsa-miR-410,hsa-miR-487a,hsa-miR-494,hsa-miR-496,hsa-miR-539,hsa-miR-487b,hsa-miR-655,hsa-miR-656,hsa-miR-1185-2,hsa-miR-1185-1,hsa-miR-300,hsa-miR-323b
miR-155	hsa-miR-155
miR-17	hsa-miR-17,hsa-miR-18a,hsa-miR-20a,hsa-miR-93,hsa-miR-106a,hsa-miR-106b,hsa-miR-18b,hsa-miR-20b
miR-181	hsa-miR-181a-2,hsa-miR-181b-1,hsa-miR-181c,hsa-miR-181a-1,hsa-miR-181b-2,hsa-miR-181d
miR-182	hsa-miR-182
miR-1825	hsa-miR-1825
miR-1827	hsa-miR-1827
miR-183	hsa-miR-183
miR-184	hsa-miR-184
miR-185	hsa-miR-185
miR-186	hsa-miR-186
miR-187	hsa-miR-187
miR-188	hsa-miR-188,hsa-miR-532,hsa-miR-660
miR-19	hsa-miR-19a,hsa-miR-19b-1,hsa-miR-19b-2
miR-190	hsa-miR-190a,hsa-miR-190b
miR-1908	hsa-miR-1908
miR-1909	hsa-miR-1909
miR-191	hsa-miR-191
miR-1910	hsa-miR-1910
miR-1912	hsa-miR-1912
miR-1913	hsa-miR-1913
miR-1914	hsa-miR-1914
miR-1915	hsa-miR-1915
miR-192	hsa-miR-192,hsa-miR-215
miR-193	hsa-miR-193a,hsa-miR-193b
miR-194	hsa-miR-194-1,hsa-miR-194-2
miR-196	hsa-miR-196a-1,hsa-miR-196a-2,hsa-miR-196b
miR-197	hsa-miR-197
miR-1972	hsa-miR-1972-1,hsa-miR-1972-2,hsa-miR-5708
miR-198	hsa-miR-198
miR-199	hsa-miR-199a-1,hsa-miR-199a-2,hsa-miR-199b
miR-202	hsa-miR-202
miR-203	hsa-miR-203,hsa-miR-3545
miR-204	hsa-miR-204,hsa-miR-211
miR-205	hsa-miR-205
miR-208	hsa-miR-208a,hsa-miR-208b
miR-21	hsa-miR-21
miR-210	hsa-miR-210
miR-214	hsa-miR-214,hsa-miR-3120
miR-216	hsa-miR-216a,hsa-miR-216b
miR-217	hsa-miR-217
miR-218	hsa-miR-218-1,hsa-miR-218-2
miR-219	hsa-miR-219-1,hsa-miR-219-2
miR-22	hsa-miR-22
miR-221	hsa-miR-221,hsa-miR-222
miR-223	hsa-miR-223
miR-224	hsa-miR-224
miR-23	hsa-miR-23a,hsa-miR-23b
miR-2355	hsa-miR-2355
miR-24	hsa-miR-24-1,hsa-miR-24-2
miR-25	hsa-miR-25,hsa-miR-92a-1,hsa-miR-92a-2,hsa-miR-92b
miR-26	hsa-miR-26a-1,hsa-miR-26b,hsa-miR-26a-2
miR-27	hsa-miR-27a,hsa-miR-27b
miR-28	hsa-miR-28,hsa-miR-151a
miR-2861	hsa-miR-2861
miR-29	hsa-miR-29a,hsa-miR-29b-1,hsa-miR-29b-2,hsa-miR-29c
miR-290	hsa-miR-371a,hsa-miR-372,hsa-miR-371b
miR-296	hsa-miR-296
miR-2964	hsa-miR-2964a
miR-297	hsa-miR-297
miR-298	hsa-miR-298
miR-299	hsa-miR-299
miR-30	hsa-miR-30a,hsa-miR-30c-2,hsa-miR-30d,hsa-miR-30b,hsa-miR-30c-1,hsa-miR-30e
miR-302	hsa-miR-302a,hsa-miR-302b,hsa-miR-302c,hsa-miR-302d,hsa-miR-302f
miR-302_2	hsa-miR-302e
miR-3064	hsa-miR-3064
miR-3065	hsa-miR-3065
miR-3074	hsa-miR-3074
miR-31	hsa-miR-31
miR-3116	hsa-miR-3116-1,hsa-miR-3116-2
miR-3118	hsa-miR-3118-1,hsa-miR-3118-2,hsa-miR-3118-3,hsa-miR-3118-4,hsa-miR-3118-5,hsa-miR-3118-6
miR-3119	hsa-miR-3119-1,hsa-miR-3119-2
miR-3130	hsa-miR-3130-1,hsa-miR-3130-2
miR-3135	hsa-miR-3135a,hsa-miR-3135b
miR-3150	hsa-miR-3150a,hsa-miR-3150b
miR-3155	hsa-miR-3155a,hsa-miR-3155b
miR-3156	hsa-miR-3156-1,hsa-miR-3156-2,hsa-miR-3156-3
miR-3158	hsa-miR-3158-1,hsa-miR-3158-2
miR-3160	hsa-miR-3160-1,hsa-miR-3160-2
miR-3179	hsa-miR-3179-1,hsa-miR-3179-2,hsa-miR-3179-3
miR-3180	hsa-miR-3180-1,hsa-miR-3180-2,hsa-miR-3180-3,hsa-miR-3180-4,hsa-miR-3180-5
miR-3190	hsa-miR-3190,hsa-miR-3191
miR-3198	hsa-miR-3198-1,hsa-miR-3198-2
miR-3199	hsa-miR-3199-1,hsa-miR-3199-2
miR-32	hsa-miR-32
miR-320	hsa-miR-320a,hsa-miR-320b-1,hsa-miR-320c-1,hsa-miR-320b-2,hsa-miR-320d-1,hsa-miR-320c-2,hsa-miR-320d-2,hsa-miR-320e
miR-3202	hsa-miR-3202-1,hsa-miR-3202-2
miR-322	hsa-miR-424
miR-324	hsa-miR-324
miR-325	hsa-miR-325
miR-326	hsa-miR-326
miR-328	hsa-miR-328
miR-329	hsa-miR-329-1,hsa-miR-329-2,hsa-miR-495,hsa-miR-543
miR-33	hsa-miR-33a,hsa-miR-33b
miR-330	hsa-miR-330
miR-331	hsa-miR-331
miR-335	hsa-miR-335
miR-337	hsa-miR-337
miR-338	hsa-miR-338
miR-339	hsa-miR-339
miR-34	hsa-miR-34a,hsa-miR-34b,hsa-miR-34c
miR-340	hsa-miR-340
miR-342	hsa-miR-342
miR-345	hsa-miR-345
miR-346	hsa-miR-346
miR-3529	hsa-miR-3529
miR-361	hsa-miR-361
miR-362	hsa-miR-362
miR-3622	hsa-miR-3622a,hsa-miR-3622b
miR-363	hsa-miR-363
miR-365	hsa-miR-365a,hsa-miR-365b
miR-367	hsa-miR-367
miR-3670	hsa-miR-3670-1,hsa-miR-3670-2
miR-368	hsa-miR-376c,hsa-miR-376a-1,hsa-miR-376b,hsa-miR-376a-2
miR-3680	hsa-miR-3680-1,hsa-miR-3680-2
miR-3688	hsa-miR-3688-1,hsa-miR-3688-2
miR-3689	hsa-miR-3689a,hsa-miR-3689b,hsa-miR-3689c,hsa-miR-3689d-1,hsa-miR-3689d-2,hsa-miR-3689e,hsa-miR-3689f
miR-370	hsa-miR-370
miR-373	hsa-miR-373
miR-374	hsa-miR-374a,hsa-miR-374b,hsa-miR-374c
miR-375	hsa-miR-375
miR-378	hsa-miR-378a
miR-379	hsa-miR-379,hsa-miR-380,hsa-miR-411,hsa-miR-758,hsa-miR-1197
miR-383	hsa-miR-383
miR-384	hsa-miR-384
miR-3910	hsa-miR-3910-1,hsa-miR-3910-2
miR-3913	hsa-miR-3913-1,hsa-miR-3913-2
miR-3914	hsa-miR-3914-1,hsa-miR-3914-2
miR-3926	hsa-miR-3926-1,hsa-miR-3926-2
miR-3960	hsa-miR-3960
miR-412	hsa-miR-412
miR-422	hsa-miR-422a
miR-423	hsa-miR-423
miR-425	hsa-miR-425
miR-4283	hsa-miR-4283-1,hsa-miR-4283-2
miR-431	hsa-miR-431
miR-4315	hsa-miR-4315-1,hsa-miR-4315-2
miR-432	hsa-miR-432
miR-433	hsa-miR-433
miR-4435	hsa-miR-4435-1,hsa-miR-4435-2
miR-4436	hsa-miR-4436a,hsa-miR-4436b-1,hsa-miR-4436b-2
miR-4444	hsa-miR-4444-1,hsa-miR-4444-2
miR-4477	hsa-miR-4477a,hsa-miR-4477b
miR-448	hsa-miR-448
miR-4482	hsa-miR-4482-1,hsa-miR-4482-2
miR-449	hsa-miR-449a,hsa-miR-449b,hsa-miR-449c
miR-450	hsa-miR-450a-1,hsa-miR-450a-2,hsa-miR-450b
miR-4509	hsa-miR-4509-1,hsa-miR-4509-2,hsa-miR-4509-3
miR-451	hsa-miR-451a,hsa-miR-451b
miR-452	hsa-miR-452
miR-4520	hsa-miR-4520a,hsa-miR-4520b
miR-4524	hsa-miR-4524a,hsa-miR-4524b
miR-4536	hsa-miR-4536-1,hsa-miR-4536-2
miR-454	hsa-miR-454
miR-455	hsa-miR-455
miR-4650	hsa-miR-4650-1,hsa-miR-4650-2
miR-4659	hsa-miR-4659a,hsa-miR-4659b
miR-4662	hsa-miR-4662a,hsa-miR-4662b
miR-467	hsa-miR-1277,hsa-miR-466
miR-4679	hsa-miR-4679-1,hsa-miR-4679-2
miR-4771	hsa-miR-4771-1,hsa-miR-4771-2
miR-4773	hsa-miR-4773-1,hsa-miR-4773-2
miR-4776	hsa-miR-4776-1,hsa-miR-4776-2
miR-483	hsa-miR-483
miR-484	hsa-miR-484
miR-485	hsa-miR-485
miR-486	hsa-miR-486
miR-488	hsa-miR-488
miR-489	hsa-miR-489
miR-490	hsa-miR-490
miR-491	hsa-miR-491
miR-492	hsa-miR-492
miR-493	hsa-miR-493
miR-497	hsa-miR-497
miR-498	hsa-miR-498
miR-499	hsa-miR-499a
miR-500	hsa-miR-500a,hsa-miR-501,hsa-miR-502,hsa-miR-500b
miR-503	hsa-miR-503
miR-504	hsa-miR-504
miR-505	hsa-miR-505
miR-506	hsa-miR-511-1,hsa-miR-511-2,hsa-miR-512-1,hsa-miR-512-2,hsa-miR-513a-1,hsa-miR-513a-2,hsa-miR-506,hsa-miR-507,hsa-miR-508,hsa-miR-509-1,hsa-miR-510,hsa-miR-514a-1,hsa-miR-514a-2,hsa-miR-514a-3,hsa-miR-509-2,hsa-miR-509-3,hsa-miR-513b,hsa-miR-513c,hsa-miR-514b
miR-515	hsa-miR-520e,hsa-miR-515-1,hsa-miR-519e,hsa-miR-520f,hsa-miR-515-2,hsa-miR-519c,hsa-miR-520a,hsa-miR-526b,hsa-miR-519b,hsa-miR-525,hsa-miR-523,hsa-miR-518f,hsa-miR-520b,hsa-miR-518b,hsa-miR-526a-1,hsa-miR-520c,hsa-miR-518c,hsa-miR-524,hsa-miR-517a,hsa-miR-519d,hsa-miR-521-2,hsa-miR-520d,hsa-miR-517b,hsa-miR-520g,hsa-miR-516b-2,hsa-miR-526a-2,hsa-miR-518e,hsa-miR-518a-1,hsa-miR-518d,hsa-miR-516b-1…
miR-541	hsa-miR-541
miR-542	hsa-miR-542
miR-544	hsa-miR-544a,hsa-miR-544b
miR-548	hsa-miR-570,hsa-miR-579,hsa-miR-548a-1,hsa-miR-548b,hsa-miR-548a-2,hsa-miR-548a-3,hsa-miR-603,hsa-miR-548c,hsa-miR-548d-1,hsa-miR-548d-2,hsa-miR-548e,hsa-miR-548j,hsa-miR-548k,hsa-miR-548l,hsa-miR-548f-1,hsa-miR-548f-2,hsa-miR-548f-3,hsa-miR-548f-4,hsa-miR-548f-5,hsa-miR-548g,hsa-miR-548n,hsa-miR-548m,hsa-miR-548h-1,hsa-miR-548h-2,hsa-miR-548h-3,hsa-miR-548h-4,hsa-miR-548p,hsa-miR-548i-1,hsa-miR-…
miR-549	hsa-miR-549
miR-550	hsa-miR-550a-1,hsa-miR-550a-2,hsa-miR-550a-3,hsa-miR-550b-1,hsa-miR-550b-2
miR-551	hsa-miR-551a,hsa-miR-551b
miR-552	hsa-miR-552
miR-553	hsa-miR-553
miR-554	hsa-miR-554
miR-555	hsa-miR-555
miR-556	hsa-miR-556
miR-557	hsa-miR-557
miR-558	hsa-miR-558
miR-5583	hsa-miR-5583-1,hsa-miR-5583-2
miR-559	hsa-miR-559
miR-561	hsa-miR-561
miR-562	hsa-miR-562
miR-563	hsa-miR-563
miR-564	hsa-miR-564
miR-566	hsa-miR-566
miR-567	hsa-miR-567
miR-568	hsa-miR-568
miR-5681	hsa-miR-5681a,hsa-miR-5681b
miR-569	hsa-miR-569
miR-5692	hsa-miR-5692c-1,hsa-miR-5692c-2,hsa-miR-5692a-1,hsa-miR-5692a-2
miR-5701	hsa-miR-5701-1,hsa-miR-5701-2
miR-571	hsa-miR-571
miR-572	hsa-miR-572
miR-573	hsa-miR-573
miR-574	hsa-miR-574
miR-575	hsa-miR-575
miR-576	hsa-miR-576
miR-577	hsa-miR-577
miR-578	hsa-miR-578
miR-580	hsa-miR-580
miR-581	hsa-miR-581
miR-582	hsa-miR-582
miR-583	hsa-miR-583
miR-584	hsa-miR-584
miR-586	hsa-miR-586
miR-587	hsa-miR-587
miR-588	hsa-miR-588
miR-589	hsa-miR-589
miR-590	hsa-miR-590
miR-591	hsa-miR-591
miR-592	hsa-miR-592
miR-593	hsa-miR-593
miR-595	hsa-miR-595
miR-596	hsa-miR-596
miR-597	hsa-miR-597
miR-598	hsa-miR-598
miR-599	hsa-miR-599
miR-600	hsa-miR-600
miR-601	hsa-miR-601
miR-602	hsa-miR-602
miR-604	hsa-miR-604
miR-605	hsa-miR-605
miR-606	hsa-miR-606
miR-607	hsa-miR-607
miR-608	hsa-miR-608
miR-609	hsa-miR-609
miR-610	hsa-miR-610
miR-611	hsa-miR-611
miR-612	hsa-miR-612
miR-613	hsa-miR-613
miR-614	hsa-miR-614
miR-615	hsa-miR-615
miR-616	hsa-miR-616
miR-617	hsa-miR-617
miR-618	hsa-miR-618
miR-619	hsa-miR-619
miR-621	hsa-miR-621
miR-622	hsa-miR-622
miR-623	hsa-miR-623
miR-624	hsa-miR-624
miR-625	hsa-miR-625
miR-626	hsa-miR-626
miR-627	hsa-miR-627
miR-628	hsa-miR-628
miR-630	hsa-miR-630
miR-631	hsa-miR-631
miR-632	hsa-miR-632
miR-633	hsa-miR-633
miR-634	hsa-miR-634
miR-635	hsa-miR-635
miR-636	hsa-miR-636
miR-637	hsa-miR-637
miR-638	hsa-miR-638
miR-639	hsa-miR-639
miR-640	hsa-miR-640
miR-641	hsa-miR-641
miR-642	hsa-miR-642a,hsa-miR-642b
miR-643	hsa-miR-643
miR-644	hsa-miR-644a
miR-645	hsa-miR-645
miR-646	hsa-miR-646
miR-647	hsa-miR-647
miR-648	hsa-miR-648
miR-649	hsa-miR-649
miR-650	hsa-miR-650
miR-651	hsa-miR-651
miR-652	hsa-miR-652
miR-653	hsa-miR-653
miR-654	hsa-miR-654
miR-657	hsa-miR-657
miR-658	hsa-miR-658
miR-661	hsa-miR-661
miR-662	hsa-miR-662
miR-663	hsa-miR-663a,hsa-miR-663b
miR-664	hsa-miR-664,hsa-miR-644b
miR-665	hsa-miR-665
miR-668	hsa-miR-668
miR-670	hsa-miR-670
miR-671	hsa-miR-671
miR-675	hsa-miR-675
miR-676	hsa-miR-676
miR-7	hsa-miR-7-1,hsa-miR-7-2,hsa-miR-7-3
miR-708	hsa-miR-708
miR-711	hsa-miR-711
miR-718	hsa-miR-718
miR-720	hsa-miR-720
miR-743	hsa-miR-892a,hsa-miR-890,hsa-miR-888,hsa-miR-892b
miR-744	hsa-miR-744
miR-759	hsa-miR-759
miR-760	hsa-miR-760
miR-761	hsa-miR-761
miR-762	hsa-miR-762
miR-764	hsa-miR-764
miR-765	hsa-miR-765
miR-766	hsa-miR-766
miR-767	hsa-miR-767
miR-769	hsa-miR-769
miR-770	hsa-miR-770
miR-8	hsa-miR-200b,hsa-miR-141,hsa-miR-200c,hsa-miR-200a,hsa-miR-429
miR-802	hsa-miR-802
miR-873	hsa-miR-873
miR-874	hsa-miR-874
miR-875	hsa-miR-875
miR-876	hsa-miR-876
miR-877	hsa-miR-877
miR-885	hsa-miR-885
miR-887	hsa-miR-887
miR-889	hsa-miR-889
miR-891	hsa-miR-891a,hsa-miR-891b
miR-9	hsa-miR-9-1,hsa-miR-9-2,hsa-miR-9-3
miR-920	hsa-miR-920
miR-921	hsa-miR-921
miR-922	hsa-miR-922
miR-924	hsa-miR-924
miR-933	hsa-miR-933
miR-934	hsa-miR-934
miR-935	hsa-miR-935
miR-936	hsa-miR-936
miR-937	hsa-miR-937
miR-938	hsa-miR-938
miR-939	hsa-miR-939
miR-940	hsa-miR-940
miR-941	hsa-miR-941-1,hsa-miR-941-2,hsa-miR-941-3,hsa-miR-941-4
miR-942	hsa-miR-942
miR-943	hsa-miR-943
miR-944	hsa-miR-944
miR-95	hsa-miR-95,hsa-miR-545,hsa-miR-421,hsa-miR-1264
miR-96	hsa-miR-96
miR-99	hsa-miR-99a,hsa-miR-100,hsa-miR-99b
