# Supplementary material for: miRNA Regulons Associated with Synaptic Function
Source: PLoS One. 2012 Oct 8;7(10):e46189. doi: 10.1371/journal.pone.0046189 (PMC3468272; doi:10.1371/journal.pone.0046189)
Supplement: Table S12 — Enriched KEGG pathways of mir-154 family targets. DIANA-miRPath v2.0 was used to predict all enriched KEGG pathways of mir-154 family targets. The target prediction threshold was set at 0.85. Benjamini-Hochberg [38] correction for multiple testing controlled the P-values. (XLSX) [file pone.0046189.s019.xlsx]

## Sheet: Sheet1
Enriched KEGG pathways of mir-154 targets
KEGG pathway	p-value	# genes	# miRNAs
Glycosaminoglycan biosynthesis - heparan sulfate	<1E-16	9	9
TGF-beta signaling pathway	<1E-16	35	21
Prion diseases	5.41419e-14	7	14
ECM-receptor interaction	8.95187e-12	22	20
Glycosaminoglycan biosynthesis - chondroitin sulfate	6.56642e-11	5	6
N-Glycan biosynthesis	1.79014e-09	15	19
Wnt signaling pathway	9.61899e-08	53	23
Mucin type O-Glycan biosynthesis	1.09121e-07	6	10
Lysine degradation	1.09121e-07	16	16
Focal adhesion	6.9885e-07	69	24
Adherens junction	7.89461e-07	33	18
Pathways in cancer	4.00664e-06	99	22
Endocytosis	4.71552e-06	58	23
Neurotrophin signaling pathway	2.8099e-05	43	23
Adipocytokine signaling pathway	2.99457e-05	25	19
Axon guidance	6.21097e-05	41	20
Metabolism of xenobiotics by cytochrome P450	0.000379842	8	9
Biosynthesis of unsaturated fatty acids	0.000379842	6	6
Cytokine-cytokine receptor interaction	0.000608806	52	18
ErbB signaling pathway	0.000731212	28	20
Renal cell carcinoma	0.00139499	26	18
Gap junction	0.0048133	26	17
Vascular smooth muscle contraction	0.00667688	31	20
Long-term potentiation	0.00713556	26	20
Drug metabolism - cytochrome P450	0.0137846	10	11
Glioma	0.0155424	22	20
Leukocyte transendothelial migration	0.0159033	32	20
Maturity onset diabetes of the young	0.0239798	8	8
Cell adhesion molecules (CAMs)	0.0303558	36	19
Regulation of actin cytoskeleton	0.0303558	60	22
mTOR signaling pathway	0.0551371	17	19
