# Supplementary material for: miRNA Regulons Associated with Synaptic Function
Source: PLoS One. 2012 Oct 8;7(10):e46189. doi: 10.1371/journal.pone.0046189 (PMC3468272; doi:10.1371/journal.pone.0046189)
Supplement: Table S14 — Enriched KEGG pathways of let-7 family targets. DIANA-miRPath v2.0 was used to predict all enriched KEGG pathways of let-7 family targets. The target prediction threshold was set at 0.85. Benjamini-Hochberg [38] correction for multiple testing controlled the P-values. (XLSX) [file pone.0046189.s021.xlsx]

## Sheet: Sheet1
Enriched KEGG pathwaysof let-7 targets
KEGG pathway	p-value	#genes	#miRNAs
Glycosaminoglycan biosynthesis - heparan sulfate	<1E-16	8	10
ECM-receptor interaction	<1E-16	11	14
TGF-beta signaling pathway	<1E-16	18	15
Amoebiasis	1.55431e-15	12	11
Mucin type O-Glycan biosynthesis	5.96856e-14	4	13
Lysine degradation	1.87554e-13	5	15
Cytokine-cytokine receptor interaction	2.22045e-13	23	15
Type II diabetes mellitus	1.97289e-11	7	13
Adipocytokine signaling pathway	1.58694e-10	14	15
Endocytosis	7.78945e-10	28	15
Valine, leucine and isoleucine biosynthesis	5.09946e-08	1	9
Adherens junction	1.04937e-07	15	15
MAPK signaling pathway	3.14837e-07	35	15
Wnt signaling pathway	1.35071e-05	26	15
Protein digestion and absorption	5.66888e-05	10	14
Insulin signaling pathway	0.000210562	18	15
Neurotrophin signaling pathway	0.000241248	21	15
Glycosaminoglycan biosynthesis - keratan sulfate	0.000596727	1	8
Focal adhesion	0.000845654	28	15
Axon guidance	0.00277222	19	15
Glioma	0.00567461	8	15
SNARE interactions in vesicular transport	0.00576025	2	9
ABC transporters	0.0087997	4	9
Pathways in cancer	0.0098603	38	15
Basal cell carcinoma	0.018314	7	15
Intestinal immune network for IgA production	0.0651628	3	9
