# Supplementary material for: miRNA Regulons Associated with Synaptic Function
Source: PLoS One. 2012 Oct 8;7(10):e46189. doi: 10.1371/journal.pone.0046189 (PMC3468272; doi:10.1371/journal.pone.0046189)
Supplement: Table S15 — Enriched KEGG pathways of mir-515 family targets. DIANA-miRPath v2.0 was used to predict all enriched KEGG pathways of mir-515 family targets. The target prediction threshold was set at 0.85. Benjamini-Hochberg [38] correction for multiple testing controlled the P-values. (XLSX) [file pone.0046189.s022.xlsx]

## Sheet: Sheet1
Enriched KEGG pathways of mir-515 targets
KEGG pathway	p-value	# genes	# miRNAs
Glycosaminoglycan biosynthesis - chondroitin sulfate	<1E-16	6	9
Wnt signaling pathway	<1E-16	58	46
Endocytosis	<1E-16	58	31
Glycosphingolipid biosynthesis - lacto and neolacto series	<1E-16	4	21
TGF-beta signaling pathway	<1E-16	33	26
Lysine degradation	<1E-16	17	33
MAPK signaling pathway	3.75193e-09	82	44
ECM-receptor interaction	1.62374e-08	22	27
Oocyte meiosis	1.62374e-08	31	43
Endocrine and other factor-regulated calcium reabsorption	1.99944e-08	18	25
Pathways in cancer	2.27399e-08	96	44
Axon guidance	1.12719e-07	34	37
Neurotrophin signaling pathway	4.44333e-07	41	43
Regulation of actin cytoskeleton	3.41335e-06	61	28
Gap junction	1.72336e-05	21	24
Glioma	0.000139976	22	36
Renal cell carcinoma	0.000269137	22	41
Shigellosis	0.000763448	22	39
GnRH signaling pathway	0.00243838	27	36
Osteoclast differentiation	0.00350127	28	39
Colorectal cancer	0.0155814	20	36
Cell adhesion molecules (CAMs)	0.0163796	28	35
Long-term potentiation	0.0363891	22	40
Pancreatic cancer	0.043112	22	37
ErbB signaling pathway	0.0528219	28	36
