# Supplementary material for: miRNA Regulons Associated with Synaptic Function
Source: PLoS One. 2012 Oct 8;7(10):e46189. doi: 10.1371/journal.pone.0046189 (PMC3468272; doi:10.1371/journal.pone.0046189)
Supplement: Table S16 — Enriched KEGG pathways of mir-25 family targets. DIANA-miRPath v2.0 was used to predict all enriched KEGG pathways of mir-25 family targets. The target prediction threshold was set at 0.85. Benjamini-Hochberg [38] correction for multiple testing controlled the P-values. (XLSX) [file pone.0046189.s023.xlsx]

## Sheet: Sheet1
Enriched KEGG pathways of mir-25 targets
KEGG pathway	p-value	# genes	# miRNAs
Fatty acid biosynthesis	<1E-16	1	1
Valine, leucine and isoleucine biosynthesis	1.65672e-11	2	3
Fatty acid metabolism	1.4138e-09	2	3
ECM-receptor interaction	1.38505e-07	10	4
Hematopoietic cell lineage	4.13921e-06	4	5
Phosphatidylinositol signaling system	0.000447052	7	4
Regulation of actin cytoskeleton	0.00746154	21	4
Calcium signaling pathway	0.0188088	18	5
Valine, leucine and isoleucine degradation	0.0226429	2	3
Bacterial invasion of epithelial cells	0.0226429	7	4
Dilated cardiomyopathy	0.0226429	11	5
Long-term potentiation	0.0232262	8	4
Arrhythmogenic right ventricular cardiomyopathy (ARVC)	0.0311497	7	4
Steroid biosynthesis	0.0319416	1	1
Focal adhesion	0.0363415	18	4
Axon guidance	0.0459503	15	5
alpha-Linolenic acid metabolism	0.0459503	2	4
Maturity onset diabetes of the young	0.0491087	3	4
Protein processing in endoplasmic reticulum	0.0886315	15	4
