# Supplementary material for: miRNA Regulons Associated with Synaptic Function
Source: PLoS One. 2012 Oct 8;7(10):e46189. doi: 10.1371/journal.pone.0046189 (PMC3468272; doi:10.1371/journal.pone.0046189)
Supplement: Table S17 — Enriched KEGG pathways of mir-130 family targets. DIANA-miRPath v2.0 was used to predict all enriched KEGG pathways of mir-130 family targets. The target prediction threshold was set at 0.85. Benjamini-Hochberg [38] correction for multiple testing controlled the P-values. (XLSX) [file pone.0046189.s024.xlsx]

## Sheet: Sheet1
Enriched KEGG pathways of mir-130 targets
KEGG pathway	p-value	# genes	# miRNAs
Prion diseases	<1E-16	2	5
Lysine degradation	<1E-16	9	7
Glycosaminoglycan biosynthesis - heparan sulfate	8.99281e-15	3	1
Gap junction	8.99281e-15	8	6
Endocytosis	1.22783e-10	22	7
Glioma	3.76664e-09	7	6
Axon guidance	1.42043e-08	18	6
Cytokine-cytokine receptor interaction	3.04728e-08	20	7
Phosphatidylinositol signaling system	2.60114e-07	12	7
Mucin type O-Glycan biosynthesis	3.87469e-07	5	5
mTOR signaling pathway	4.05302e-07	10	7
Oocyte meiosis	2.37648e-06	11	7
Inositol phosphate metabolism	5.04043e-06	10	7
ErbB signaling pathway	7.98741e-06	12	6
Adherens junction	0.000334166	10	5
TGF-beta signaling pathway	0.000575024	10	5
Adipocytokine signaling pathway	0.0012725	9	5
p53 signaling pathway	0.00400623	9	6
Pathways in cancer	0.00985808	33	7
Arrhythmogenic right ventricular cardiomyopathy (ARVC)	0.0168921	6	6
Melanoma	0.0183873	9	7
SNARE interactions in vesicular transport	0.0183873	3	5
Ubiquitin mediated proteolysis	0.0192312	18	7
Glycosphingolipid biosynthesis - lacto and neolacto series	0.0383669	4	1
Regulation of actin cytoskeleton	0.0383669	24	7
Prostate cancer	0.041157	9	6
Hypertrophic cardiomyopathy (HCM)	0.0664196	7	7
