# Supplementary material for: miRNA Regulons Associated with Synaptic Function
Source: PLoS One. 2012 Oct 8;7(10):e46189. doi: 10.1371/journal.pone.0046189 (PMC3468272; doi:10.1371/journal.pone.0046189)
Supplement: Table S18 — Enriched KEGG pathways of mir-17 family targets. DIANA-miRPath v2.0 was used to predict all enriched KEGG pathways of mir-17 family targets. The target prediction threshold was set at 0.85. Benjamini-Hochberg [38] correction for multiple testing controlled the P-values. (XLSX) [file pone.0046189.s025.xlsx]

## Sheet: Sheet1
Enriched KEGG pathways of mir-17 targets
KEGG pathway	p-value	# genes	# miRNAs
TGF-beta signaling pathway	<1E-16	21	11
Endocytosis	<1E-16	54	15
Pathways in cancer	2.68391e-11	44	15
Glycosaminoglycan biosynthesis - heparan sulfate	6.3585e-11	4	5
Gap junction	3.48554e-10	14	9
Circadian rhythm - mammal	2.56055e-08	7	8
MAPK signaling pathway	2.15864e-07	38	14
Axon guidance	4.83014e-07	20	11
Neurotrophin signaling pathway	5.72962e-07	21	11
ECM-receptor interaction	1.87602e-06	11	12
Regulation of actin cytoskeleton	1.87602e-06	36	13
Metabolism of xenobiotics by cytochrome P450	3.78528e-06	2	4
Renal cell carcinoma	8.25424e-06	10	12
Hepatitis C	9.71744e-06	18	9
Bladder cancer	3.66476e-05	8	8
ErbB signaling pathway	3.86937e-05	13	9
Cytokine-cytokine receptor interaction	6.39945e-05	16	10
Lysine degradation	0.000201431	7	10
Cell cycle	0.000581063	20	13
Endocrine and other factor-regulated calcium reabsorption	0.000972655	12	13
Shigellosis	0.000972655	11	8
Toxoplasmosis	0.000972655	15	9
Colorectal cancer	0.0010067	10	9
mTOR signaling pathway	0.00119847	12	11
Measles	0.00132757	15	10
Protein processing in endoplasmic reticulum	0.00172076	18	12
Wnt signaling pathway	0.00337947	26	14
Mineral absorption	0.00458079	7	9
Chronic myeloid leukemia	0.00817247	12	10
Focal adhesion	0.0149264	28	13
Pancreatic cancer	0.028983	11	8
Glioma	0.0483046	9	10
Prostate cancer	0.0728072	16	11
