# Supplementary material for: miRNA Regulons Associated with Synaptic Function
Source: PLoS One. 2012 Oct 8;7(10):e46189. doi: 10.1371/journal.pone.0046189 (PMC3468272; doi:10.1371/journal.pone.0046189)
Supplement: Table S19 — Enriched KEGG pathways of mir-15 family targets. DIANA-miRPath v2.0 was used to predict all enriched KEGG pathways of mir-15 family targets. The target prediction threshold was set at 0.85. Benjamini-Hochberg [38] correction for multiple testing controlled the P-values. (XLSX) [file pone.0046189.s026.xlsx]

## Sheet: Sheet1
Enriched KEGG pathways of mir-15 targets
KEGG pathway	p-value	# genes	# miRNAs
Fatty acid biosynthesis	<1E-16	1	4
Glycosaminoglycan biosynthesis - heparan sulfate	<1E-16	4	7
Pathways in cancer	2.84217e-14	36	9
Glioma	1.25233e-12	12	8
Mucin type O-Glycan biosynthesis	4.82743e-12	4	7
p53 signaling pathway	8.84125e-10	15	8
Prostate cancer	2.08887e-09	16	6
Melanoma	2.08887e-09	13	8
Pancreatic cancer	3.12255e-08	12	8
Non-small cell lung cancer	7.69865e-07	9	7
Biosynthesis of unsaturated fatty acids	1.2355e-05	3	7
Sphingolipid metabolism	2.39132e-05	5	5
mTOR signaling pathway	3.20603e-05	9	6
Chronic myeloid leukemia	8.32779e-05	14	9
Small cell lung cancer	0.000138269	13	9
TGF-beta signaling pathway	0.000271736	8	8
Neurotrophin signaling pathway	0.000411077	14	6
Colorectal cancer	0.000586349	8	5
Wnt signaling pathway	0.000677231	16	6
Focal adhesion	0.000847075	22	8
Insulin signaling pathway	0.00135842	15	5
Fatty acid metabolism	0.00205458	2	7
Ubiquitin mediated proteolysis	0.00205458	14	8
Notch signaling pathway	0.00523859	8	7
Cell adhesion molecules (CAMs)	0.00527691	10	8
Renal cell carcinoma	0.00706364	9	6
Long-term depression	0.00706364	7	6
Bladder cancer	0.00706364	7	6
ECM-receptor interaction	0.00878077	3	4
Progesterone-mediated oocyte maturation	0.0113398	8	6
RIG-I-like receptor signaling pathway	0.0152105	7	5
Type II diabetes mellitus	0.0161575	5	4
B cell receptor signaling pathway	0.0162939	9	5
Apoptosis	0.0179401	8	5
Ether lipid metabolism	0.0206922	5	6
VEGF signaling pathway	0.0235841	8	4
Acute myeloid leukemia	0.0246324	8	4
Hedgehog signaling pathway	0.0313896	8	6
Endocytosis	0.0316667	18	9
D-Glutamine and D-glutamate metabolism	0.0326379	1	4
T cell receptor signaling pathway	0.0352389	10	4
alpha-Linolenic acid metabolism	0.0786689	1	2
