# Supplementary material for: miRNA Regulons Associated with Synaptic Function
Source: PLoS One. 2012 Oct 8;7(10):e46189. doi: 10.1371/journal.pone.0046189 (PMC3468272; doi:10.1371/journal.pone.0046189)
Supplement: Table S20 — Enriched KEGG pathways of mir-584 family targets. DIANA-miRPath v2.0 was used to predict all enriched KEGG pathways of mir-584 family targets. The target prediction threshold was set at 0.85. Benjamini-Hochberg [38] correction for multiple testing controlled the P-values. (XLSX) [file pone.0046189.s027.xlsx]

## Sheet: Sheet1
Enriched KEGG pathways of mir-584 targets
KEGG pathway	p-value	# genes	# miRNAs
Prion diseases	<1E-16	12	47
Drug metabolism - cytochrome P450	<1E-16	12	40
Glycosaminoglycan biosynthesis - heparan sulfate	<1E-16	13	51
ErbB signaling pathway	<1E-16	50	64
Prostate cancer	<1E-16	52	66
Mucin type O-Glycan biosynthesis	<1E-16	14	37
p53 signaling pathway	<1E-16	38	63
Protein processing in endoplasmic reticulum	<1E-16	72	67
Acute myeloid leukemia	<1E-16	31	63
RNA degradation	<1E-16	32	67
Arrhythmogenic right ventricular cardiomyopathy (ARVC)	<1E-16	38	63
Phosphatidylinositol signaling system	<1E-16	37	63
Insulin signaling pathway	<1E-16	58	67
Notch signaling pathway	<1E-16	25	53
Fc gamma R-mediated phagocytosis	<1E-16	45	62
Endocrine and other factor-regulated calcium reabsorption	<1E-16	21	59
Renal cell carcinoma	<1E-16	39	65
Glycosaminoglycan biosynthesis - chondroitin sulfate	<1E-16	12	32
Focal adhesion	<1E-16	100	67
mTOR signaling pathway	<1E-16	25	62
Neurotrophin signaling pathway	<1E-16	63	67
Endometrial cancer	<1E-16	28	62
Chronic myeloid leukemia	<1E-16	43	65
Axon guidance	<1E-16	70	66
Glioma	<1E-16	36	63
Ubiquitin mediated proteolysis	<1E-16	71	66
Adipocytokine signaling pathway	<1E-16	38	62
mRNA surveillance pathway	<1E-16	48	64
Circadian rhythm - mammal	<1E-16	17	47
Endocytosis	<1E-16	98	69
Colorectal cancer	<1E-16	37	64
Adherens junction	<1E-16	50	66
Pancreatic cancer	<1E-16	43	65
Pathways in cancer	<1E-16	170	68
Lysine degradation	<1E-16	18	60
Wnt signaling pathway	<1E-16	78	67
TGF-beta signaling pathway	<1E-16	49	66
Gap junction	3.9968e-16	46	67
Bacterial invasion of epithelial cells	3.9968e-16	33	65
Spliceosome	3.9968e-16	57	60
N-Glycan biosynthesis	1.1698e-15	23	62
Melanogenesis	2.66453e-15	47	68
Non-small cell lung cancer	1.52436e-14	29	62
Regulation of actin cytoskeleton	2.39808e-14	108	68
Apoptosis	2.66453e-14	40	64
Small cell lung cancer	4.44862e-14	45	63
Hematopoietic cell lineage	9.51749e-13	33	54
Cell cycle	1.08313e-11	63	66
Dorso-ventral axis formation	6.06741e-11	16	62
MAPK signaling pathway	2.78811e-10	121	67
Glycosylphosphatidylinositol(GPI)-anchor biosynthesis	2.23907e-09	11	61
Long-term depression	5.69272e-09	31	63
ECM-receptor interaction	4.5432e-08	38	64
Melanoma	1.00505e-07	38	63
Cytokine-cytokine receptor interaction	1.93538e-07	86	66
Tight junction	4.75572e-07	68	65
B cell receptor signaling pathway	1.44593e-06	33	63
Long-term potentiation	1.59372e-06	39	66
Hypertrophic cardiomyopathy (HCM)	2.08815e-06	38	65
Aldosterone-regulated sodium reabsorption	3.10933e-06	19	63
Biosynthesis of unsaturated fatty acids	6.38833e-06	11	25
Cell adhesion molecules (CAMs)	2.73097e-05	59	63
Thyroid cancer	2.86207e-05	13	57
Progesterone-mediated oocyte maturation	3.13436e-05	34	65
Leukocyte transendothelial migration	4.1233e-05	57	61
Hedgehog signaling pathway	0.000409665	22	61
T cell receptor signaling pathway	0.000616207	51	65
Vascular smooth muscle contraction	0.00083206	42	67
GnRH signaling pathway	0.00333707	41	64
Shigellosis	0.00338438	32	56
Biotin metabolism	0.00798073	1	6
Glycosphingolipid biosynthesis - lacto and neolacto series	0.0130959	13	38
Jak-STAT signaling pathway	0.0191843	65	66
Chemokine signaling pathway	0.0200285	77	66
Metabolism of xenobiotics by cytochrome P450	0.0701042	12	49
