# Supplementary material for: miRNA Regulons Associated with Synaptic Function
Source: PLoS One. 2012 Oct 8;7(10):e46189. doi: 10.1371/journal.pone.0046189 (PMC3468272; doi:10.1371/journal.pone.0046189)
Supplement: Table S22 — Enriched KEGG pathways of mir-506 family targets. DIANA-miRPath v2.0 was used to predict all enriched KEGG pathways of mir-506 family targets. The target prediction threshold was set at 0.85. Benjamini-Hochberg [38] correction for multiple testing controlled the P-values. (XLSX) [file pone.0046189.s029.xlsx]

## Sheet: Sheet1
Enriched KEGG pathways of mir-506 targets
KEGG pathway	p-value	# genes	# miRNAs
Fatty acid biosynthesis	<1E-16	2	3
Mucin type O-Glycan biosynthesis	<1E-16	12	8
Glycosaminoglycan biosynthesis - heparan sulfate	<1E-16	6	11
TGF-beta signaling pathway	7.64905e-12	33	15
Glycosaminoglycan biosynthesis - chondroitin sulfate	5.69809e-10	7	8
Drug metabolism - cytochrome P450	1.1716e-09	10	6
Lysine degradation	4.02593e-09	16	16
Biosynthesis of unsaturated fatty acids	2.11961e-07	6	8
Endocrine and other factor-regulated calcium reabsorption	2.11961e-07	15	13
Wnt signaling pathway	3.58109e-07	53	19
ECM-receptor interaction	1.13826e-06	26	15
Endocytosis	1.66301e-05	65	20
Arrhythmogenic right ventricular cardiomyopathy (ARVC)	0.000216663	22	17
ErbB signaling pathway	0.000431486	29	14
Pathways in cancer	0.00059094	98	20
Hematopoietic cell lineage	0.000686648	17	12
Glycosphingolipid biosynthesis - lacto and neolacto series	0.000906184	5	7
RNA degradation	0.00144218	26	18
Biotin metabolism	0.00587437	1	2
Neurotrophin signaling pathway	0.00708641	49	18
Insulin signaling pathway	0.00746634	50	20
Cytokine-cytokine receptor interaction	0.0125453	53	18
Long-term depression	0.0249265	21	15
Adherens junction	0.0265838	28	16
Hypertrophic cardiomyopathy (HCM)	0.0291362	24	20
Adipocytokine signaling pathway	0.0452227	21	18
Neuroactive ligand-receptor interaction	0.0462673	69	19
Valine, leucine and isoleucine degradation	0.0508468	12	12
