# Supplementary material for: miRNA Regulons Associated with Synaptic Function
Source: PLoS One. 2012 Oct 8;7(10):e46189. doi: 10.1371/journal.pone.0046189 (PMC3468272; doi:10.1371/journal.pone.0046189)
Supplement: Table S24 — Enriched KEGG pathways of mir-1273 family targets. DIANA-miRPath v2.0 was used to predict all enriched KEGG pathways of mir-1273 family targets. The target prediction threshold was set at 0.85. Benjamini-Hochberg [38] correction for multiple testing controlled the P-values. (XLSX) [file pone.0046189.s031.xlsx]

## Sheet: Sheet1
Enriched KEGG pathways of mir-1273 targets
KEGG pathway	p-value	# genes	# miRNAs
Drug metabolism - cytochrome P450	<1E-16	4	4
Lysine degradation	1.10097e-06	7	5
Mucin type O-Glycan biosynthesis	1.44837e-06	4	3
ECM-receptor interaction	0.00982146	6	4
Vasopressin-regulated water reabsorption	0.00983799	4	3
Glycosphingolipid biosynthesis - lacto and neolacto series	0.0118046	2	2
TGF-beta signaling pathway	0.0131152	15	6
Other glycan degradation	0.0497321	1	1
Cytokine-cytokine receptor interaction	0.0853072	23	7
