# Supplementary material for: miRNA Regulons Associated with Synaptic Function
Source: PLoS One. 2012 Oct 8;7(10):e46189. doi: 10.1371/journal.pone.0046189 (PMC3468272; doi:10.1371/journal.pone.0046189)
Supplement: Table S25 — Enriched KEGG pathways of mir-449 family targets. DIANA-miRPath v2.0 was used to predict all enriched KEGG pathways of mir-449 family targets. The target prediction threshold was set at 0.85. Benjamini-Hochberg [38] correction for multiple testing controlled the P-values. (XLSX) [file pone.0046189.s032.xlsx]

## Sheet: Sheet1
Enriched KEGG pathways of mir-449 targets
KEGG pathway	p-value	# genes	# miRNAs
Glycosphingolipid biosynthesis - lacto and neolacto series	4.08921e-10	1	2
Cell adhesion molecules (CAMs)	9.5966e-06	9	4
Gap junction	1.53958e-05	10	5
Wnt signaling pathway	1.81339e-05	18	5
Glioma	0.00018085	9	4
Pathways in cancer	0.000467797	29	5
Adherens junction	0.000475428	9	5
Notch signaling pathway	0.000866946	7	4
Dorso-ventral axis formation	0.00103318	6	5
Chronic myeloid leukemia	0.00144617	10	5
TGF-beta signaling pathway	0.00181804	7	4
Thyroid cancer	0.00337701	5	5
Endocrine and other factor-regulated calcium reabsorption	0.0047505	5	4
Hematopoietic cell lineage	0.00789931	7	3
Colorectal cancer	0.00974714	8	5
Glycosaminoglycan biosynthesis - heparan sulfate	0.00974714	3	3
Malaria	0.0134967	5	3
Melanogenesis	0.014465	13	5
Bacterial invasion of epithelial cells	0.0159007	5	4
Melanoma	0.0260902	8	5
Prostate cancer	0.0328582	9	5
Homologous recombination	0.0542445	3	2
